# Supplementary material for: Mechanistic constraints in dengue severity: a systematic review with evidence stratification and agent-based evaluation of logical sufficiency
Source: Front Immunol. 2026 Jun 19;17:1831371. doi: 10.3389/fimmu.2026.1831371 (PMC13328458; doi:10.3389/fimmu.2026.1831371)
Supplement: Supplementary Table 1 — Study-level registry of all 59 claim-bearing included records. Fields: SCR ID, reference number, first author, year, PMID/DOI, study design, population/model, mechanism family, outcome/domain, evidence tier, claim ceiling, reason for inclusion, key signal, and row-level claim note. A machine-readable TSV export and formatted XLSX workbook are provided as supplementary data. [file DataSheet1.zip]

Archive with 13 entries (13 files):
- Supplementary_File_S1_01_ABM_U1A_Update_Rule_Sensitivity.tsv
- Supplementary_File_S1_02_ABM_U1B_Hysteresis.tsv
- Supplementary_File_S1_03_ABM_U1C_Rule_Form_Perturbation.tsv
- Supplementary_File_S1_04_ABM_Phase_Map_VRR_x_RecS.tsv
- Supplementary_File_S1_05_ABM_Phase_Map_VDR_x_Repair_Rate.tsv
- Supplementary_File_S1_06_ABM_U2A_Clearance_Collateral.tsv
- Supplementary_File_S1_07_ABM_U2B_Repair_Suppression.tsv
- Supplementary_File_S1_08_ABM_U2C_Barrier_Heterogeneity.tsv
- Supplementary_File_S1_09_ABM_U2D_Patch_Scale_Dependence.tsv
- Supplementary_File_S1_10_ABM_U2E_Recs_Boundary_Expansion.tsv
- Supplementary_File_S1_11_ABM_U2E_Recs_Boundary_Summary.tsv
- Supplementary_File_S1_12_ABM_U2F_Strength_Expansion.tsv
- Supplementary_File_S1_13_ABM_U2F_Strength_Summary.tsv
