# Supplementary material for: Mechanistic constraints in dengue severity: a systematic review with evidence stratification and agent-based evaluation of logical sufficiency
Source: Front Immunol. 2026 Jun 19;17:1831371. doi: 10.3389/fimmu.2026.1831371 (PMC13328458; doi:10.3389/fimmu.2026.1831371)
Supplement: Supplementary Table 1 — Study-level registry of all 59 claim-bearing included records. Fields: SCR ID, reference number, first author, year, PMID/DOI, study design, population/model, mechanism family, outcome/domain, evidence tier, claim ceiling, reason for inclusion, key signal, and row-level claim note. A machine-readable TSV export and formatted XLSX workbook are provided as supplementary data. [file DataSheet1.zip › Supplementary_File_S1_01_ABM_U1A_Update_Rule_Sensitivity.tsv]

layer	update_mode	vdr	cdr	recs	repair	replicates	spanning_probability	mean_first_spanning_step	mean_max_damaged_fraction	mean_final_total_viral_load
calibrated	synchronous	0.0300	0.0300	0.1500	0.0150	32	1.0000	20.72	0.6095	2897.9657
calibrated	asynchronous	0.0300	0.0300	0.1500	0.0150	32	1.0000	16.12	0.6038	3360.5520
calibrated	synchronous	0.0300	0.0300	0.0500	0.0100	32	1.0000	20.34	0.5932	4016.1931
calibrated	asynchronous	0.0300	0.0300	0.0500	0.0100	32	1.0000	15.59	0.5968	4154.4731
calibrated	synchronous	0.0300	0.0100	0.1500	0.0050	32	1.0000	21.06	0.5853	3195.3509
calibrated	asynchronous	0.0300	0.0100	0.1500	0.0050	32	1.0000	16.62	0.5977	3707.9707
calibrated	synchronous	0.0300	0.0200	0.1000	0.0050	32	1.0000	20.25	0.5935	3372.0748
calibrated	asynchronous	0.0300	0.0200	0.1000	0.0050	32	1.0000	15.75	0.5927	3729.0226
calibrated	synchronous	0.0300	0.0200	0.1000	0.0100	32	1.0000	21.06	0.6114	3697.2884
calibrated	asynchronous	0.0300	0.0200	0.1000	0.0100	32	1.0000	16.28	0.6148	3957.8703
calibrated	synchronous	0.0300	0.0200	0.0500	0.0100	32	1.0000	20.66	0.6198	4222.4980
calibrated	asynchronous	0.0300	0.0200	0.0500	0.0100	32	1.0000	15.88	0.6228	4394.8564
phase_map	synchronous	0.0100	0.0300	0.1500	0.0050	16	1.0000	21.12	0.5750	5595.4201
phase_map	asynchronous	0.0100	0.0300	0.1500	0.0050	16	1.0000	16.00	0.6198	8046.5386
phase_map	synchronous	0.0100	0.0300	0.1500	0.0100	16	1.0000	19.56	0.5658	5302.4317
phase_map	asynchronous	0.0100	0.0300	0.1500	0.0100	16	1.0000	16.62	0.6360	8385.8333
phase_map	synchronous	0.0100	0.0300	0.1500	0.0150	16	1.0000	20.62	0.5584	5690.4286
phase_map	asynchronous	0.0100	0.0300	0.1500	0.0150	16	1.0000	15.44	0.5693	7653.9957
phase_map	synchronous	0.0100	0.0300	0.1500	0.0200	16	1.0000	20.94	0.5826	5630.7526
phase_map	asynchronous	0.0100	0.0300	0.1500	0.0200	16	1.0000	16.25	0.5939	8071.1257
phase_map	synchronous	0.0100	0.0300	0.1500	0.0250	16	1.0000	20.75	0.5725	5536.2056
phase_map	asynchronous	0.0100	0.0300	0.1500	0.0250	16	1.0000	16.31	0.6235	8224.4790
phase_map	synchronous	0.0200	0.0300	0.1500	0.0050	16	1.0000	19.50	0.5733	3376.6048
phase_map	asynchronous	0.0200	0.0300	0.1500	0.0050	16	1.0000	16.19	0.6130	4759.7265
phase_map	synchronous	0.0200	0.0300	0.1500	0.0100	16	1.0000	20.56	0.5579	3452.5369
phase_map	asynchronous	0.0200	0.0300	0.1500	0.0100	16	1.0000	16.56	0.6269	4841.2127
phase_map	synchronous	0.0200	0.0300	0.1500	0.0150	16	1.0000	20.38	0.5947	3766.7017
phase_map	asynchronous	0.0200	0.0300	0.1500	0.0150	16	1.0000	16.62	0.6098	4913.9399
phase_map	synchronous	0.0200	0.0300	0.1500	0.0200	16	1.0000	21.44	0.6167	3946.6596
phase_map	asynchronous	0.0200	0.0300	0.1500	0.0200	16	1.0000	15.38	0.5635	4226.9280
phase_map	synchronous	0.0200	0.0300	0.1500	0.0250	16	1.0000	21.50	0.6397	4025.7354
phase_map	asynchronous	0.0200	0.0300	0.1500	0.0250	16	1.0000	16.69	0.5995	4818.7383
phase_map	synchronous	0.0300	0.0300	0.1500	0.0050	16	1.0000	19.31	0.5185	2503.3452
phase_map	asynchronous	0.0300	0.0300	0.1500	0.0050	16	1.0000	15.12	0.5380	2889.4333
phase_map	synchronous	0.0300	0.0300	0.1500	0.0100	16	1.0000	21.62	0.6196	3064.0539
phase_map	asynchronous	0.0300	0.0300	0.1500	0.0100	16	1.0000	15.38	0.5573	3101.9912
phase_map	synchronous	0.0300	0.0300	0.1500	0.0150	16	1.0000	20.56	0.6003	2824.7801
phase_map	asynchronous	0.0300	0.0300	0.1500	0.0150	16	1.0000	17.44	0.6535	3728.2636
phase_map	synchronous	0.0300	0.0300	0.1500	0.0200	16	1.0000	19.38	0.5992	2598.9008
phase_map	asynchronous	0.0300	0.0300	0.1500	0.0200	16	1.0000	16.31	0.6111	3392.5845
phase_map	synchronous	0.0300	0.0300	0.1500	0.0250	16	1.0000	20.81	0.5936	2936.5120
phase_map	asynchronous	0.0300	0.0300	0.1500	0.0250	16	1.0000	15.06	0.5201	2874.2078
phase_map	synchronous	0.0500	0.0300	0.1500	0.0050	16	1.0000	20.12	0.5731	1931.0089
phase_map	asynchronous	0.0500	0.0300	0.1500	0.0050	16	1.0000	15.44	0.5702	2030.6858
phase_map	synchronous	0.0500	0.0300	0.1500	0.0100	16	1.0000	19.25	0.5704	1790.1757
phase_map	asynchronous	0.0500	0.0300	0.1500	0.0100	16	1.0000	15.75	0.5909	2096.0270
phase_map	synchronous	0.0500	0.0300	0.1500	0.0150	16	1.0000	18.38	0.5181	1593.4911
phase_map	asynchronous	0.0500	0.0300	0.1500	0.0150	16	1.0000	16.44	0.6080	2194.5157
phase_map	synchronous	0.0500	0.0300	0.1500	0.0200	16	1.0000	20.50	0.5745	1903.6437
phase_map	asynchronous	0.0500	0.0300	0.1500	0.0200	16	1.0000	15.88	0.5764	2055.9849
phase_map	synchronous	0.0500	0.0300	0.1500	0.0250	16	1.0000	20.44	0.6069	1972.4122
phase_map	asynchronous	0.0500	0.0300	0.1500	0.0250	16	1.0000	15.38	0.5741	2066.1850
phase_map	synchronous	0.0700	0.0300	0.1500	0.0050	16	1.0000	20.56	0.5779	1427.5197
phase_map	asynchronous	0.0700	0.0300	0.1500	0.0050	16	1.0000	15.88	0.6015	1570.2403
phase_map	synchronous	0.0700	0.0300	0.1500	0.0100	16	1.0000	21.12	0.5650	1468.3635
phase_map	asynchronous	0.0700	0.0300	0.1500	0.0100	16	1.0000	16.12	0.6017	1611.9113
phase_map	synchronous	0.0700	0.0300	0.1500	0.0150	16	1.0000	19.31	0.5336	1257.5830
phase_map	asynchronous	0.0700	0.0300	0.1500	0.0150	16	1.0000	14.94	0.5392	1387.2040
phase_map	synchronous	0.0700	0.0300	0.1500	0.0200	16	1.0000	19.69	0.5000	1245.1811
phase_map	asynchronous	0.0700	0.0300	0.1500	0.0200	16	1.0000	16.88	0.6186	1666.1017
phase_map	synchronous	0.0700	0.0300	0.1500	0.0250	16	1.0000	21.75	0.5936	1573.8067
phase_map	asynchronous	0.0700	0.0300	0.1500	0.0250	16	1.0000	16.50	0.6034	1633.8935
