# Supplementary material for: Mechanistic constraints in dengue severity: a systematic review with evidence stratification and agent-based evaluation of logical sufficiency
Source: Front Immunol. 2026 Jun 19;17:1831371. doi: 10.3389/fimmu.2026.1831371 (PMC13328458; doi:10.3389/fimmu.2026.1831371)
Supplement: Supplementary Table 1 — Study-level registry of all 59 claim-bearing included records. Fields: SCR ID, reference number, first author, year, PMID/DOI, study design, population/model, mechanism family, outcome/domain, evidence tier, claim ceiling, reason for inclusion, key signal, and row-level claim note. A machine-readable TSV export and formatted XLSX workbook are provided as supplementary data. [file DataSheet1.zip › Supplementary_File_S1_02_ABM_U1B_Hysteresis.tsv]

path_mode	replicates	segment_steps	grid_size	boundary	viral_replication_rate	recruitment_sensitivity	collateral_damage_rate	repair_rate	spanning_frequency	mean_final_damaged_fraction	mean_final_cluster_fraction	mean_final_total_viral_load
cold_start	16	12	20	bounded	0.1200	0.1000	0.0500	0.0800	0.0000	0.0000	0.0000	1.3575
cold_start	16	12	20	bounded	0.1400	0.1000	0.0500	0.0800	0.0000	0.0000	0.0000	2.4914
cold_start	16	12	20	bounded	0.1600	0.1000	0.0500	0.0800	0.0000	0.0000	0.0000	4.2154
cold_start	16	12	20	bounded	0.1800	0.1000	0.0500	0.0800	0.0000	0.0000	0.0000	7.0892
cold_start	16	12	20	bounded	0.2000	0.1000	0.0500	0.0800	0.0000	0.0006	0.0006	11.3275
cold_start	16	12	20	bounded	0.2200	0.1000	0.0500	0.0800	0.0000	0.0073	0.0025	17.1372
cold_start	16	12	20	bounded	0.2400	0.1000	0.0500	0.0800	0.0000	0.0075	0.0028	26.1203
cold_start	16	12	20	bounded	0.2600	0.1000	0.0500	0.0800	0.0000	0.0077	0.0028	37.3767
up_sweep	16	12	20	bounded	0.1200	0.1000	0.0500	0.0800	0.0000	0.0000	0.0000	1.3599
up_sweep	16	12	20	bounded	0.1400	0.1000	0.0500	0.0800	0.0000	0.0000	0.0000	1.7839
up_sweep	16	12	20	bounded	0.1600	0.1000	0.0500	0.0800	0.0000	0.0000	0.0000	5.2130
up_sweep	16	12	20	bounded	0.1800	0.1000	0.0500	0.0800	0.0000	0.0005	0.0005	23.8192
up_sweep	16	12	20	bounded	0.2000	0.1000	0.0500	0.0800	0.0000	0.1203	0.0853	73.3111
up_sweep	16	12	20	bounded	0.2200	0.1000	0.0500	0.0800	0.1875	0.3034	0.2570	116.6783
up_sweep	16	12	20	bounded	0.2400	0.1000	0.0500	0.0800	0.6875	0.4805	0.4600	136.3775
up_sweep	16	12	20	bounded	0.2600	0.1000	0.0500	0.0800	0.9375	0.5620	0.5469	167.5806
down_sweep	16	12	20	bounded	0.1200	0.1000	0.0500	0.0800	0.0000	0.0116	0.0111	6.9254
down_sweep	16	12	20	bounded	0.1400	0.1000	0.0500	0.0800	0.0000	0.0217	0.0197	9.8718
down_sweep	16	12	20	bounded	0.1600	0.1000	0.0500	0.0800	0.0000	0.1537	0.0795	18.7494
down_sweep	16	12	20	bounded	0.1800	0.1000	0.0500	0.0800	0.8125	0.6452	0.6344	40.9417
down_sweep	16	12	20	bounded	0.2000	0.1000	0.0500	0.0800	0.6875	0.6428	0.6284	82.5028
down_sweep	16	12	20	bounded	0.2200	0.1000	0.0500	0.0800	0.2500	0.4433	0.3542	132.4299
down_sweep	16	12	20	bounded	0.2400	0.1000	0.0500	0.0800	0.0000	0.1900	0.1247	132.1438
down_sweep	16	12	20	bounded	0.2600	0.1000	0.0500	0.0800	0.0000	0.0075	0.0025	39.5770
