# Supplementary material for: Mechanistic constraints in dengue severity: a systematic review with evidence stratification and agent-based evaluation of logical sufficiency
Source: Front Immunol. 2026 Jun 19;17:1831371. doi: 10.3389/fimmu.2026.1831371 (PMC13328458; doi:10.3389/fimmu.2026.1831371)
Supplement: Supplementary Table 1 — Study-level registry of all 59 claim-bearing included records. Fields: SCR ID, reference number, first author, year, PMID/DOI, study design, population/model, mechanism family, outcome/domain, evidence tier, claim ceiling, reason for inclusion, key signal, and row-level claim note. A machine-readable TSV export and formatted XLSX workbook are provided as supplementary data. [file DataSheet1.zip › Supplementary_File_S1_03_ABM_U1C_Rule_Form_Perturbation.tsv]

layer	recruitment_form	repair_form	collateral_form	vdr	cdr	recs	repair	replicates	spanning_probability	mean_first_spanning_step	mean_max_damaged_fraction	mean_final_total_viral_load
layer1_all_combos	linear	binary	linear	0.03	0.03	0.15	0.015	32	1.0	20.71875	1.0	82928.798621
layer1_all_combos	linear	binary	saturating	0.03	0.03	0.15	0.015	32	1.0	20.875	0.9999035493827161	88076.01739740625
layer1_all_combos	linear	graded	linear	0.03	0.03	0.15	0.015	32	1.0	20.4375	1.0	81003.80147278126
layer1_all_combos	linear	graded	saturating	0.03	0.03	0.15	0.015	32	1.0	20.5625	1.0	87468.96063721876
layer1_all_combos	saturating	binary	linear	0.03	0.03	0.15	0.015	32	1.0	21.78125	1.0	84523.130306625
layer1_all_combos	saturating	binary	saturating	0.03	0.03	0.15	0.015	32	1.0	20.75	1.0	90085.23788096875
layer1_all_combos	saturating	graded	linear	0.03	0.03	0.15	0.015	32	1.0	21.46875	1.0	82925.81922165625
layer1_all_combos	saturating	graded	saturating	0.03	0.03	0.15	0.015	32	1.0	22.53125	1.0	87893.3744249375
layer2_phase_map	linear	binary	linear	0.01	0.03	0.15	0.005	16	1.0	21.625	1.0	155270.6825515625
layer2_phase_map	saturating	graded	saturating	0.01	0.03	0.15	0.005	16	1.0	22	1.0	210428.8516125
layer2_phase_map	linear	binary	linear	0.01	0.03	0.15	0.01	16	1.0	19.8125	1.0	174555.4932791875
layer2_phase_map	saturating	graded	saturating	0.01	0.03	0.15	0.01	16	1.0	20.3125	1.0	237376.184473
layer2_phase_map	linear	binary	linear	0.01	0.03	0.15	0.015	16	1.0	19.5625	1.0	170676.239144375
layer2_phase_map	saturating	graded	saturating	0.01	0.03	0.15	0.015	16	1.0	21.75	1.0	236241.3293700625
layer2_phase_map	linear	binary	linear	0.01	0.03	0.15	0.02	16	1.0	19.8125	1.0	166077.5601256875
layer2_phase_map	saturating	graded	saturating	0.01	0.03	0.15	0.02	16	1.0	21.5	1.0	234498.636161125
layer2_phase_map	linear	binary	linear	0.01	0.03	0.15	0.025	16	1.0	20.5	1.0	165343.328834
layer2_phase_map	saturating	graded	saturating	0.01	0.03	0.15	0.025	16	1.0	21.3125	1.0	246394.20612025
layer2_phase_map	linear	binary	linear	0.02	0.03	0.15	0.005	16	1.0	19.75	1.0	101780.048001
layer2_phase_map	saturating	graded	saturating	0.02	0.03	0.15	0.005	16	1.0	22.625	1.0	121759.308854375
layer2_phase_map	linear	binary	linear	0.02	0.03	0.15	0.01	16	1.0	20.1875	1.0	104271.725218875
layer2_phase_map	saturating	graded	saturating	0.02	0.03	0.15	0.01	16	1.0	20.4375	1.0	131524.6807669375
layer2_phase_map	linear	binary	linear	0.02	0.03	0.15	0.015	16	1.0	19.9375	1.0	102118.12314725001
layer2_phase_map	saturating	graded	saturating	0.02	0.03	0.15	0.015	16	1.0	23.5	1.0	119409.848768
layer2_phase_map	linear	binary	linear	0.02	0.03	0.15	0.02	16	1.0	20.875	1.0	112067.7392354375
layer2_phase_map	saturating	graded	saturating	0.02	0.03	0.15	0.02	16	1.0	23.6875	1.0	121049.405793375
layer2_phase_map	linear	binary	linear	0.02	0.03	0.15	0.025	16	1.0	18.5625	1.0	106181.15703525
layer2_phase_map	saturating	graded	saturating	0.02	0.03	0.15	0.025	16	1.0	24.375	1.0	125649.80675325
layer2_phase_map	linear	binary	linear	0.03	0.03	0.15	0.005	16	1.0	19.75	1.0	78061.390835625
layer2_phase_map	saturating	graded	saturating	0.03	0.03	0.15	0.005	16	1.0	23.3125	1.0	87739.4253639375
layer2_phase_map	linear	binary	linear	0.03	0.03	0.15	0.01	16	1.0	22	1.0	78371.4696795625
layer2_phase_map	saturating	graded	saturating	0.03	0.03	0.15	0.01	16	1.0	22.1875	1.0	91729.35672825
layer2_phase_map	linear	binary	linear	0.03	0.03	0.15	0.015	16	1.0	19.3125	1.0	83661.41183143751
layer2_phase_map	saturating	graded	saturating	0.03	0.03	0.15	0.015	16	1.0	21.375	1.0	88210.60871575
layer2_phase_map	linear	binary	linear	0.03	0.03	0.15	0.02	16	1.0	21.75	1.0	85567.341098
layer2_phase_map	saturating	graded	saturating	0.03	0.03	0.15	0.02	16	1.0	20.6875	1.0	91543.3189695
layer2_phase_map	linear	binary	linear	0.03	0.03	0.15	0.025	16	1.0	20.5	1.0	82009.262993625
layer2_phase_map	saturating	graded	saturating	0.03	0.03	0.15	0.025	16	1.0	21	1.0	87076.3248869375
layer2_phase_map	linear	binary	linear	0.05	0.03	0.15	0.005	16	1.0	21.0625	1.0	54212.3697050625
layer2_phase_map	saturating	graded	saturating	0.05	0.03	0.15	0.005	16	1.0	19.875	1.0	48181.485141625
layer2_phase_map	linear	binary	linear	0.05	0.03	0.15	0.01	16	1.0	21.5	1.0	55445.857063625
layer2_phase_map	saturating	graded	saturating	0.05	0.03	0.15	0.01	16	1.0	21.4375	1.0	51000.917199
layer2_phase_map	linear	binary	linear	0.05	0.03	0.15	0.015	16	1.0	20.3125	1.0	56600.7959750625
layer2_phase_map	saturating	graded	saturating	0.05	0.03	0.15	0.015	16	1.0	21.25	1.0	49308.3181676875
layer2_phase_map	linear	binary	linear	0.05	0.03	0.15	0.02	16	1.0	20.1875	1.0	56268.9855568125
layer2_phase_map	saturating	graded	saturating	0.05	0.03	0.15	0.02	16	1.0	20.625	1.0	48731.3400321875
layer2_phase_map	linear	binary	linear	0.05	0.03	0.15	0.025	16	1.0	19.375	1.0	54446.5430509375
layer2_phase_map	saturating	graded	saturating	0.05	0.03	0.15	0.025	16	1.0	21.75	1.0	47350.49036225
layer2_phase_map	linear	binary	linear	0.07	0.03	0.15	0.005	16	1.0	20	1.0	40626.807544125
layer2_phase_map	saturating	graded	saturating	0.07	0.03	0.15	0.005	16	1.0	21.5625	1.0	29335.664915
layer2_phase_map	linear	binary	linear	0.07	0.03	0.15	0.01	16	1.0	20.25	1.0	41632.9178585
layer2_phase_map	saturating	graded	saturating	0.07	0.03	0.15	0.01	16	1.0	21.25	1.0	27806.7493101875
layer2_phase_map	linear	binary	linear	0.07	0.03	0.15	0.015	16	1.0	21.1875	1.0	40485.4684626875
layer2_phase_map	saturating	graded	saturating	0.07	0.03	0.15	0.015	16	1.0	22.3125	1.0	27176.8386833125
layer2_phase_map	linear	binary	linear	0.07	0.03	0.15	0.02	16	1.0	20.4375	1.0	42016.1976899375
layer2_phase_map	saturating	graded	saturating	0.07	0.03	0.15	0.02	16	1.0	21.0625	1.0	29052.0451523125
layer2_phase_map	linear	binary	linear	0.07	0.03	0.15	0.025	16	1.0	20.4375	1.0	42467.0958019375
layer2_phase_map	saturating	graded	saturating	0.07	0.03	0.15	0.025	16	1.0	20.6875	1.0	28076.899344375
