# Supplementary material for: Mechanistic constraints in dengue severity: a systematic review with evidence stratification and agent-based evaluation of logical sufficiency
Source: Front Immunol. 2026 Jun 19;17:1831371. doi: 10.3389/fimmu.2026.1831371 (PMC13328458; doi:10.3389/fimmu.2026.1831371)
Supplement: Supplementary Table 1 — Study-level registry of all 59 claim-bearing included records. Fields: SCR ID, reference number, first author, year, PMID/DOI, study design, population/model, mechanism family, outcome/domain, evidence tier, claim ceiling, reason for inclusion, key signal, and row-level claim note. A machine-readable TSV export and formatted XLSX workbook are provided as supplementary data. [file DataSheet1.zip › Supplementary_File_S1_04_ABM_Phase_Map_VRR_x_RecS.tsv]

replicates	grid_size	boundary	viral_replication_rate	recruitment_sensitivity	collateral_damage_rate	repair_rate	spanning_probability	mean_first_spanning_step	mean_max_damaged_fraction	mean_final_total_viral_load	mean_final_total_immune_load
32	18	bounded	0.3000	0.1000	0.0300	0.0150	1.0000	28.6562	0.5676	899.9383	213.1283
32	18	bounded	0.3500	0.1000	0.0300	0.0150	1.0000	25.8750	0.6013	1612.0275	221.5660
32	18	bounded	0.3800	0.1000	0.0300	0.0150	1.0000	22.6250	0.5674	1917.1085	211.9640
32	18	bounded	0.4200	0.1000	0.0300	0.0150	1.0000	21.8750	0.6018	2862.1664	221.7162
32	18	bounded	0.4500	0.1000	0.0300	0.0150	1.0000	20.4062	0.5921	3351.8367	219.4660
32	18	bounded	0.4800	0.1000	0.0300	0.0150	1.0000	20.0312	0.6343	4137.5177	231.8153
32	18	bounded	0.5000	0.1000	0.0300	0.0150	1.0000	18.2812	0.5591	3910.8001	212.0800
32	18	bounded	0.5500	0.1000	0.0300	0.0150	1.0000	16.8750	0.5829	4689.4076	220.0659
32	18	bounded	0.6000	0.1000	0.0300	0.0150	1.0000	16.5312	0.5998	6281.9431	221.3906
32	18	bounded	0.6500	0.1000	0.0300	0.0150	1.0000	16.1250	0.6116	7588.5367	225.5021
32	18	bounded	0.3000	0.1500	0.0300	0.0150	1.0000	30.6250	0.5569	581.0540	207.7009
32	18	bounded	0.3500	0.1500	0.0300	0.0150	1.0000	25.2812	0.5938	1164.7949	221.8092
32	18	bounded	0.3800	0.1500	0.0300	0.0150	1.0000	24.2812	0.5784	1671.0927	214.2911
32	18	bounded	0.4200	0.1500	0.0300	0.0150	1.0000	21.3750	0.5578	2110.9554	209.0578
32	18	bounded	0.4500	0.1500	0.0300	0.0150	1.0000	19.6562	0.5769	2578.8364	216.9169
32	18	bounded	0.4800	0.1500	0.0300	0.0150	1.0000	19.6562	0.6097	3419.2262	224.4026
32	18	bounded	0.5000	0.1500	0.0300	0.0150	1.0000	18.7812	0.5877	3721.3805	220.7039
32	18	bounded	0.5500	0.1500	0.0300	0.0150	1.0000	16.5938	0.5583	4308.5284	215.2527
32	18	bounded	0.6000	0.1500	0.0300	0.0150	1.0000	16.7812	0.5861	6007.1967	222.0759
32	18	bounded	0.6500	0.1500	0.0300	0.0150	1.0000	15.5000	0.6026	6508.5188	224.4030
32	18	bounded	0.3000	0.2000	0.0300	0.0150	1.0000	32.8125	0.5729	396.9801	215.8110
32	18	bounded	0.3500	0.2000	0.0300	0.0150	1.0000	26.9375	0.5715	909.5063	214.0011
32	18	bounded	0.3800	0.2000	0.0300	0.0150	1.0000	24.8438	0.5992	1363.2902	222.9034
32	18	bounded	0.4200	0.2000	0.0300	0.0150	1.0000	21.7500	0.5813	1913.8272	219.4870
32	18	bounded	0.4500	0.2000	0.0300	0.0150	1.0000	21.8750	0.6146	2692.5481	228.8838
32	18	bounded	0.4800	0.2000	0.0300	0.0150	1.0000	18.7500	0.5466	2729.9272	207.6256
32	18	bounded	0.5000	0.2000	0.0300	0.0150	1.0000	18.8438	0.5747	3241.3406	216.2005
32	18	bounded	0.5500	0.2000	0.0300	0.0150	1.0000	17.1562	0.5610	3978.3814	213.2970
32	18	bounded	0.6000	0.2000	0.0300	0.0150	1.0000	15.9062	0.5442	4723.2395	209.0546
32	18	bounded	0.6500	0.2000	0.0300	0.0150	1.0000	15.5000	0.5977	6047.2906	228.5179
32	18	bounded	0.3000	0.2500	0.0300	0.0150	1.0000	40.1562	0.6026	229.1593	214.4004
32	18	bounded	0.3500	0.2500	0.0300	0.0150	1.0000	28.8438	0.5634	733.7254	210.7664
32	18	bounded	0.3800	0.2500	0.0300	0.0150	1.0000	26.6875	0.6045	1202.9845	225.3615
32	18	bounded	0.4200	0.2500	0.0300	0.0150	1.0000	23.6250	0.6051	1894.9116	225.2158
32	18	bounded	0.4500	0.2500	0.0300	0.0150	1.0000	21.2188	0.6029	2294.0848	227.1631
32	18	bounded	0.4800	0.2500	0.0300	0.0150	1.0000	20.5938	0.5854	3058.7520	219.5970
32	18	bounded	0.5000	0.2500	0.0300	0.0150	1.0000	19.8125	0.5986	3431.4739	226.4320
32	18	bounded	0.5500	0.2500	0.0300	0.0150	1.0000	17.8125	0.5628	3978.4106	211.3220
32	18	bounded	0.6000	0.2500	0.0300	0.0150	1.0000	17.3750	0.5794	5448.4899	216.3369
32	18	bounded	0.6500	0.2500	0.0300	0.0150	1.0000	16.6250	0.5778	6281.4748	215.5140
32	18	bounded	0.3000	0.3000	0.0300	0.0150	0.8750	41.3571	0.5692	111.0877	164.6636
32	18	bounded	0.3500	0.3000	0.0300	0.0150	1.0000	31.9688	0.5869	574.5902	214.5739
32	18	bounded	0.3800	0.3000	0.0300	0.0150	1.0000	27.9062	0.5755	982.2358	214.6426
32	18	bounded	0.4200	0.3000	0.0300	0.0150	1.0000	24.3438	0.6099	1681.1808	227.4672
32	18	bounded	0.4500	0.3000	0.0300	0.0150	1.0000	21.0625	0.5653	2032.8458	213.6389
32	18	bounded	0.4800	0.3000	0.0300	0.0150	1.0000	21.0312	0.5800	2890.1598	221.0360
32	18	bounded	0.5000	0.3000	0.0300	0.0150	1.0000	20.3125	0.6201	3467.6880	234.2909
32	18	bounded	0.5500	0.3000	0.0300	0.0150	1.0000	18.0312	0.6102	4025.2481	228.8923
32	18	bounded	0.6000	0.3000	0.0300	0.0150	1.0000	17.6562	0.5738	5497.0643	214.8740
32	18	bounded	0.6500	0.3000	0.0300	0.0150	1.0000	16.0625	0.5915	6045.2260	221.9759
32	18	bounded	0.3000	0.3500	0.0300	0.0150	0.7812	50.9600	0.5289	36.6195	77.5909
32	18	bounded	0.3500	0.3500	0.0300	0.0150	1.0000	35.5000	0.6128	481.5261	223.9141
32	18	bounded	0.3800	0.3500	0.0300	0.0150	1.0000	27.4688	0.5596	753.4766	209.7145
32	18	bounded	0.4200	0.3500	0.0300	0.0150	1.0000	25.4062	0.5986	1556.4033	224.8105
32	18	bounded	0.4500	0.3500	0.0300	0.0150	1.0000	23.6562	0.6230	2217.7500	234.2264
32	18	bounded	0.4800	0.3500	0.0300	0.0150	1.0000	20.3438	0.5773	2510.1509	219.4971
32	18	bounded	0.5000	0.3500	0.0300	0.0150	1.0000	19.3438	0.5866	2726.4717	222.9206
32	18	bounded	0.5500	0.3500	0.0300	0.0150	1.0000	18.8125	0.5642	4025.4923	218.5138
32	18	bounded	0.6000	0.3500	0.0300	0.0150	1.0000	16.9688	0.5784	4918.9558	218.7001
32	18	bounded	0.6500	0.3500	0.0300	0.0150	1.0000	16.0938	0.5871	5979.4645	221.2976
32	18	bounded	0.3000	0.4000	0.0300	0.0150	0.0000		0.0560	0.4302	1.3020
32	18	bounded	0.3500	0.4000	0.0300	0.0150	0.9688	37.0000	0.5899	301.4186	215.5560
32	18	bounded	0.3800	0.4000	0.0300	0.0150	1.0000	30.4688	0.5959	671.7745	219.8668
32	18	bounded	0.4200	0.4000	0.0300	0.0150	1.0000	25.5312	0.5922	1344.9045	218.1923
32	18	bounded	0.4500	0.4000	0.0300	0.0150	1.0000	24.0312	0.5753	2049.4072	218.4427
32	18	bounded	0.4800	0.4000	0.0300	0.0150	1.0000	22.6562	0.6361	2794.1216	236.4077
32	18	bounded	0.5000	0.4000	0.0300	0.0150	1.0000	19.7188	0.5734	2748.0919	221.6277
32	18	bounded	0.5500	0.4000	0.0300	0.0150	1.0000	17.8125	0.5355	3456.4559	209.3452
32	18	bounded	0.6000	0.4000	0.0300	0.0150	1.0000	17.8125	0.6026	5467.5926	230.2501
32	18	bounded	0.6500	0.4000	0.0300	0.0150	1.0000	16.3438	0.5563	5634.9464	214.2098
32	18	bounded	0.3000	0.4500	0.0300	0.0150	0.0000		0.0129	0.0000	0.0009
32	18	bounded	0.3500	0.4500	0.0300	0.0150	1.0000	41.2500	0.6028	150.1262	198.3767
32	18	bounded	0.3800	0.4500	0.0300	0.0150	1.0000	31.3125	0.5969	566.0344	221.0399
32	18	bounded	0.4200	0.4500	0.0300	0.0150	1.0000	24.9688	0.5865	1125.4091	221.4754
32	18	bounded	0.4500	0.4500	0.0300	0.0150	1.0000	24.5625	0.6279	1951.5341	235.5270
32	18	bounded	0.4800	0.4500	0.0300	0.0150	1.0000	22.3125	0.5987	2388.9687	225.6598
32	18	bounded	0.5000	0.4500	0.0300	0.0150	1.0000	21.4688	0.5882	3013.7211	225.1933
32	18	bounded	0.5500	0.4500	0.0300	0.0150	1.0000	19.0312	0.6083	3862.6972	232.3227
32	18	bounded	0.6000	0.4500	0.0300	0.0150	1.0000	17.3125	0.5887	4719.4325	229.1139
32	18	bounded	0.6500	0.4500	0.0300	0.0150	1.0000	15.8125	0.5571	5126.6085	215.9941
32	18	bounded	0.3000	0.5000	0.0300	0.0150	0.0000		0.0028	0.0000	0.2312
32	18	bounded	0.3500	0.5000	0.0300	0.0150	0.5000	40.6250	0.4606	44.3799	72.5045
32	18	bounded	0.3800	0.5000	0.0300	0.0150	1.0000	31.3438	0.5722	405.0288	211.4025
32	18	bounded	0.4200	0.5000	0.0300	0.0150	1.0000	26.0312	0.5826	976.6802	218.5615
32	18	bounded	0.4500	0.5000	0.0300	0.0150	1.0000	23.2812	0.5626	1544.9078	215.5259
32	18	bounded	0.4800	0.5000	0.0300	0.0150	1.0000	21.2500	0.5544	2051.0284	212.0815
32	18	bounded	0.5000	0.5000	0.0300	0.0150	1.0000	21.3438	0.5970	2818.5068	226.7149
32	18	bounded	0.5500	0.5000	0.0300	0.0150	1.0000	19.2188	0.5989	3783.7015	227.0112
32	18	bounded	0.6000	0.5000	0.0300	0.0150	1.0000	18.2812	0.6069	5185.9994	229.8674
32	18	bounded	0.6500	0.5000	0.0300	0.0150	1.0000	16.9062	0.6060	6181.3320	231.7506
32	18	bounded	0.3000	0.5500	0.0300	0.0150	0.0000		0.0014	0.0000	0.1792
32	18	bounded	0.3500	0.5500	0.0300	0.0150	0.0000		0.1843	13.3552	4.7170
32	18	bounded	0.3800	0.5500	0.0300	0.0150	0.9688	35.9032	0.5719	402.3193	202.1405
32	18	bounded	0.4200	0.5500	0.0300	0.0150	1.0000	27.7812	0.6097	993.9784	225.4164
32	18	bounded	0.4500	0.5500	0.0300	0.0150	1.0000	24.4062	0.5832	1485.8895	221.9984
32	18	bounded	0.4800	0.5500	0.0300	0.0150	1.0000	21.9688	0.5807	2148.9642	219.7586
32	18	bounded	0.5000	0.5500	0.0300	0.0150	1.0000	22.4375	0.5849	2898.4754	219.1743
32	18	bounded	0.5500	0.5500	0.0300	0.0150	1.0000	19.5000	0.5817	3861.8873	222.6917
32	18	bounded	0.6000	0.5500	0.0300	0.0150	1.0000	18.3125	0.6105	5102.7516	232.7339
32	18	bounded	0.6500	0.5500	0.0300	0.0150	1.0000	17.0312	0.5930	6163.2791	229.4656
32	18	bounded	0.3000	0.6000	0.0300	0.0150	0.0000		0.0032	0.0000	0.2221
32	18	bounded	0.3500	0.6000	0.0300	0.0150	0.0000		0.1001	28.6119	7.6244
32	18	bounded	0.3800	0.6000	0.0300	0.0150	0.6562	35.6667	0.5211	273.9678	147.3184
32	18	bounded	0.4200	0.6000	0.0300	0.0150	1.0000	29.4375	0.5965	1006.7590	221.4903
32	18	bounded	0.4500	0.6000	0.0300	0.0150	1.0000	24.1875	0.5602	1313.1898	212.0943
32	18	bounded	0.4800	0.6000	0.0300	0.0150	1.0000	21.6875	0.5540	1810.0786	213.7576
32	18	bounded	0.5000	0.6000	0.0300	0.0150	1.0000	21.3125	0.5796	2373.3288	219.7321
32	18	bounded	0.5500	0.6000	0.0300	0.0150	1.0000	21.1250	0.5979	4510.8453	229.7339
32	18	bounded	0.6000	0.6000	0.0300	0.0150	1.0000	18.6875	0.6399	4906.3716	242.7624
32	18	bounded	0.6500	0.6000	0.0300	0.0150	1.0000	17.3438	0.6081	6261.9252	233.1238
