# Supplementary material for: Mechanistic constraints in dengue severity: a systematic review with evidence stratification and agent-based evaluation of logical sufficiency
Source: Front Immunol. 2026 Jun 19;17:1831371. doi: 10.3389/fimmu.2026.1831371 (PMC13328458; doi:10.3389/fimmu.2026.1831371)
Supplement: Supplementary Table 1 — Study-level registry of all 59 claim-bearing included records. Fields: SCR ID, reference number, first author, year, PMID/DOI, study design, population/model, mechanism family, outcome/domain, evidence tier, claim ceiling, reason for inclusion, key signal, and row-level claim note. A machine-readable TSV export and formatted XLSX workbook are provided as supplementary data. [file DataSheet1.zip › Supplementary_File_S1_05_ABM_Phase_Map_VDR_x_Repair_Rate.tsv]

viral_damage_rate	repair_rate	viral_replication_rate	recruitment_sensitivity	collateral_damage_rate	replicates	grid_size	spanning_probability	mean_first_spanning_step	mean_max_damaged_fraction	mean_final_total_viral_load	mean_final_total_immune_load
0.0020	0.0010	0.4500	0.5500	0.0300	32	18	1.0000	24.1562	1.0000	89947.7385	324.0000
0.0020	0.0050	0.4500	0.5500	0.0300	32	18	1.0000	23.5000	0.9991	100329.6131	323.9102
0.0020	0.0100	0.4500	0.5500	0.0300	32	18	1.0000	24.4688	1.0000	95584.5456	324.0000
0.0020	0.0200	0.4500	0.5500	0.0300	32	18	1.0000	22.5312	1.0000	90829.4113	324.0000
0.0020	0.0350	0.4500	0.5500	0.0300	32	18	1.0000	24.3750	1.0000	93487.0469	324.0000
0.0020	0.0500	0.4500	0.5500	0.0300	32	18	1.0000	23.2188	1.0000	96853.0283	324.0000
0.0020	0.0750	0.4500	0.5500	0.0300	32	18	1.0000	24.3125	1.0000	91945.5584	324.0000
0.0020	0.1000	0.4500	0.5500	0.0300	32	18	1.0000	23.2188	0.9996	88632.9403	323.9756
0.0020	0.1300	0.4500	0.5500	0.0300	32	18	1.0000	25.0312	0.9999	86497.2178	324.0000
0.0020	0.1600	0.4500	0.5500	0.0300	32	18	1.0000	23.2500	1.0000	96155.7412	324.0000
0.0050	0.0010	0.4500	0.5500	0.0300	32	18	1.0000	24.2188	0.9998	65543.8630	323.9946
0.0050	0.0050	0.4500	0.5500	0.0300	32	18	1.0000	24.5625	0.9997	72590.0577	323.9726
0.0050	0.0100	0.4500	0.5500	0.0300	32	18	1.0000	23.6250	0.9999	69958.5298	324.0000
0.0050	0.0200	0.4500	0.5500	0.0300	32	18	1.0000	23.4688	1.0000	75340.0294	324.0000
0.0050	0.0350	0.4500	0.5500	0.0300	32	18	1.0000	23.5312	1.0000	74107.1521	324.0000
0.0050	0.0500	0.4500	0.5500	0.0300	32	18	1.0000	23.5312	1.0000	74108.5078	324.0000
0.0050	0.0750	0.4500	0.5500	0.0300	32	18	1.0000	22.8438	1.0000	73393.8172	324.0000
0.0050	0.1000	0.4500	0.5500	0.0300	32	18	1.0000	24.6875	1.0000	72456.1623	324.0000
0.0050	0.1300	0.4500	0.5500	0.0300	32	18	1.0000	23.4062	1.0000	74347.2516	324.0000
0.0050	0.1600	0.4500	0.5500	0.0300	32	18	1.0000	23.5000	1.0000	72632.8020	324.0000
0.0100	0.0010	0.4500	0.5500	0.0300	32	18	1.0000	24.5938	0.9999	54342.7257	324.0000
0.0100	0.0050	0.4500	0.5500	0.0300	32	18	1.0000	24.0625	1.0000	54693.2563	324.0000
0.0100	0.0100	0.4500	0.5500	0.0300	32	18	1.0000	24.9688	1.0000	53938.9323	324.0000
0.0100	0.0200	0.4500	0.5500	0.0300	32	18	1.0000	23.8125	1.0000	54081.4630	324.0000
0.0100	0.0350	0.4500	0.5500	0.0300	32	18	1.0000	22.9062	1.0000	57347.0823	324.0000
0.0100	0.0500	0.4500	0.5500	0.0300	32	18	1.0000	23.5312	1.0000	54668.8967	324.0000
0.0100	0.0750	0.4500	0.5500	0.0300	32	18	1.0000	22.8438	1.0000	55159.8399	324.0000
0.0100	0.1000	0.4500	0.5500	0.0300	32	18	1.0000	23.2812	1.0000	54892.3967	324.0000
0.0100	0.1300	0.4500	0.5500	0.0300	32	18	1.0000	23.5312	1.0000	56306.0287	324.0000
0.0100	0.1600	0.4500	0.5500	0.0300	32	18	1.0000	23.6875	0.9998	58165.0648	323.9894
0.0150	0.0010	0.4500	0.5500	0.0300	32	18	1.0000	24.4688	0.9996	42274.9774	323.9614
0.0150	0.0050	0.4500	0.5500	0.0300	32	18	1.0000	25.3750	1.0000	41813.4268	324.0000
0.0150	0.0100	0.4500	0.5500	0.0300	32	18	1.0000	23.7188	1.0000	42585.0687	324.0000
0.0150	0.0200	0.4500	0.5500	0.0300	32	18	1.0000	25.7812	0.9990	42480.4691	323.8734
0.0150	0.0350	0.4500	0.5500	0.0300	32	18	1.0000	24.7812	0.9999	45784.0880	324.0000
0.0150	0.0500	0.4500	0.5500	0.0300	32	18	1.0000	23.1875	1.0000	45430.2096	324.0000
0.0150	0.0750	0.4500	0.5500	0.0300	32	18	1.0000	22.5312	1.0000	44619.0295	324.0000
0.0150	0.1000	0.4500	0.5500	0.0300	32	18	1.0000	24.8438	1.0000	44800.5545	324.0000
0.0150	0.1300	0.4500	0.5500	0.0300	32	18	1.0000	23.9688	0.9998	44262.1819	324.0000
0.0150	0.1600	0.4500	0.5500	0.0300	32	18	1.0000	24.0625	1.0000	46188.5674	324.0000
0.0200	0.0010	0.4500	0.5500	0.0300	32	18	1.0000	23.9688	0.9999	36006.8981	324.0000
0.0200	0.0050	0.4500	0.5500	0.0300	32	18	1.0000	24.1250	1.0000	37554.6955	324.0000
0.0200	0.0100	0.4500	0.5500	0.0300	32	18	1.0000	24.3750	1.0000	38255.6646	324.0000
0.0200	0.0200	0.4500	0.5500	0.0300	32	18	1.0000	24.9062	0.9999	35860.6793	324.0000
0.0200	0.0350	0.4500	0.5500	0.0300	32	18	1.0000	25.0312	1.0000	36097.2550	324.0000
0.0200	0.0500	0.4500	0.5500	0.0300	32	18	1.0000	24.1250	1.0000	38344.5802	324.0000
0.0200	0.0750	0.4500	0.5500	0.0300	32	18	1.0000	24.1562	1.0000	36301.7491	324.0000
0.0200	0.1000	0.4500	0.5500	0.0300	32	18	1.0000	22.8438	1.0000	37449.7946	324.0000
0.0200	0.1300	0.4500	0.5500	0.0300	32	18	1.0000	22.8438	1.0000	37412.1273	324.0000
0.0200	0.1600	0.4500	0.5500	0.0300	32	18	1.0000	24.0938	1.0000	38128.2555	324.0000
0.0300	0.0010	0.4500	0.5500	0.0300	32	18	1.0000	24.2812	1.0000	26012.0864	324.0000
0.0300	0.0050	0.4500	0.5500	0.0300	32	18	1.0000	23.1562	1.0000	27187.4496	324.0000
0.0300	0.0100	0.4500	0.5500	0.0300	32	18	1.0000	23.6250	0.9999	26698.5697	324.0000
0.0300	0.0200	0.4500	0.5500	0.0300	32	18	1.0000	24.1250	0.9997	27759.8787	323.9888
0.0300	0.0350	0.4500	0.5500	0.0300	32	18	1.0000	23.4375	0.9997	27766.0037	323.9743
0.0300	0.0500	0.4500	0.5500	0.0300	32	18	1.0000	23.8438	1.0000	28730.5440	324.0000
0.0300	0.0750	0.4500	0.5500	0.0300	32	18	1.0000	23.8125	1.0000	28063.3981	324.0000
0.0300	0.1000	0.4500	0.5500	0.0300	32	18	1.0000	25.1875	1.0000	27897.3167	324.0000
0.0300	0.1300	0.4500	0.5500	0.0300	32	18	1.0000	23.8125	1.0000	28493.5237	324.0000
0.0300	0.1600	0.4500	0.5500	0.0300	32	18	1.0000	24.3438	1.0000	27066.6059	324.0000
0.0500	0.0010	0.4500	0.5500	0.0300	32	18	1.0000	26.6875	0.9999	15984.7624	324.0000
0.0500	0.0050	0.4500	0.5500	0.0300	32	18	1.0000	24.7812	1.0000	16666.4685	324.0000
0.0500	0.0100	0.4500	0.5500	0.0300	32	18	1.0000	24.9688	0.9991	16963.9211	323.9258
0.0500	0.0200	0.4500	0.5500	0.0300	32	18	1.0000	26.0000	0.9999	16710.6889	324.0000
0.0500	0.0350	0.4500	0.5500	0.0300	32	18	1.0000	24.1875	0.9998	18002.8538	324.0000
0.0500	0.0500	0.4500	0.5500	0.0300	32	18	1.0000	26.0625	0.9980	16530.0083	323.7107
0.0500	0.0750	0.4500	0.5500	0.0300	32	18	1.0000	25.2812	0.9999	18130.9053	324.0000
0.0500	0.1000	0.4500	0.5500	0.0300	32	18	1.0000	24.5000	1.0000	18223.5985	324.0000
0.0500	0.1300	0.4500	0.5500	0.0300	32	18	1.0000	26.0000	1.0000	16618.4555	324.0000
0.0500	0.1600	0.4500	0.5500	0.0300	32	18	1.0000	26.0312	0.9999	17155.4458	324.0000
0.0700	0.0010	0.4500	0.5500	0.0300	32	18	1.0000	26.6250	0.9993	10673.7417	323.9134
0.0700	0.0050	0.4500	0.5500	0.0300	32	18	1.0000	25.9375	0.9997	11177.1264	323.9801
0.0700	0.0100	0.4500	0.5500	0.0300	32	18	1.0000	26.3750	0.9991	11313.7176	323.9220
0.0700	0.0200	0.4500	0.5500	0.0300	32	18	1.0000	26.1250	0.9984	11257.4147	323.8303
0.0700	0.0350	0.4500	0.5500	0.0300	32	18	1.0000	24.4062	0.9993	11662.3966	323.9595
0.0700	0.0500	0.4500	0.5500	0.0300	32	18	1.0000	26.7812	0.9979	11267.0221	323.7349
0.0700	0.0750	0.4500	0.5500	0.0300	32	18	1.0000	27.1562	0.9999	11228.7425	324.0000
0.0700	0.1000	0.4500	0.5500	0.0300	32	18	1.0000	26.3750	0.9995	11481.4374	323.9275
0.0700	0.1300	0.4500	0.5500	0.0300	32	18	1.0000	26.7812	0.9997	11675.8355	323.9856
0.0700	0.1600	0.4500	0.5500	0.0300	32	18	1.0000	26.1562	0.9990	12167.3361	323.8808
0.1000	0.0010	0.4500	0.5500	0.0300	32	18	1.0000	29.8438	0.9953	5447.6254	323.3527
0.1000	0.0050	0.4500	0.5500	0.0300	32	18	1.0000	28.1562	0.9973	5705.5031	323.6947
0.1000	0.0100	0.4500	0.5500	0.0300	32	18	1.0000	28.0938	0.9978	6403.4156	323.6406
0.1000	0.0200	0.4500	0.5500	0.0300	32	18	1.0000	25.5938	0.9964	6520.7385	323.4620
0.1000	0.0350	0.4500	0.5500	0.0300	32	18	1.0000	25.7500	0.9991	6864.8235	323.8701
0.1000	0.0500	0.4500	0.5500	0.0300	32	18	1.0000	27.4062	1.0000	6890.0556	324.0000
0.1000	0.0750	0.4500	0.5500	0.0300	32	18	1.0000	26.1562	0.9993	7165.6646	323.9106
0.1000	0.1000	0.4500	0.5500	0.0300	32	18	1.0000	27.5938	0.9968	6865.2395	323.5269
0.1000	0.1300	0.4500	0.5500	0.0300	32	18	1.0000	26.9375	0.9995	7115.6632	323.9418
0.1000	0.1600	0.4500	0.5500	0.0300	32	18	1.0000	26.5625	0.9986	6863.1571	323.8171
0.1300	0.0010	0.4500	0.5500	0.0300	32	18	1.0000	30.1250	0.9938	2582.6081	322.5996
0.1300	0.0050	0.4500	0.5500	0.0300	32	18	1.0000	29.9062	0.9923	2891.8798	322.5763
0.1300	0.0100	0.4500	0.5500	0.0300	32	18	1.0000	30.6250	0.9918	3131.6804	322.6566
0.1300	0.0200	0.4500	0.5500	0.0300	32	18	1.0000	28.9062	0.9997	3810.5207	323.9813
0.1300	0.0350	0.4500	0.5500	0.0300	32	18	1.0000	29.4375	0.9980	3669.1724	323.6867
0.1300	0.0500	0.4500	0.5500	0.0300	32	18	1.0000	29.2500	0.9950	3780.2966	323.1367
0.1300	0.0750	0.4500	0.5500	0.0300	32	18	1.0000	28.8438	0.9972	3690.9327	323.7088
0.1300	0.1000	0.4500	0.5500	0.0300	32	18	1.0000	27.9375	0.9976	3877.0686	323.6815
0.1300	0.1300	0.4500	0.5500	0.0300	32	18	1.0000	28.1562	0.9979	4011.1433	323.7599
0.1300	0.1600	0.4500	0.5500	0.0300	32	18	1.0000	27.7812	0.9975	4219.3255	323.5816
