# Supplementary material for: Mechanistic constraints in dengue severity: a systematic review with evidence stratification and agent-based evaluation of logical sufficiency
Source: Front Immunol. 2026 Jun 19;17:1831371. doi: 10.3389/fimmu.2026.1831371 (PMC13328458; doi:10.3389/fimmu.2026.1831371)
Supplement: Supplementary Table 1 — Study-level registry of all 59 claim-bearing included records. Fields: SCR ID, reference number, first author, year, PMID/DOI, study design, population/model, mechanism family, outcome/domain, evidence tier, claim ceiling, reason for inclusion, key signal, and row-level claim note. A machine-readable TSV export and formatted XLSX workbook are provided as supplementary data. [file DataSheet1.zip › Supplementary_File_S1_06_ABM_U2A_Clearance_Collateral.tsv]

collateral_arm_scale	clearance_arm_scale	viral_replication_rate	recruitment_sensitivity	replicates	grid_size	spanning_probability	mean_first_spanning_step	mean_max_damaged_fraction	mean_final_total_viral_load
0.20	0.40	0.4500	0.5500	32	18	1.0000	20.3750	1.0000	36364.7843
0.20	0.60	0.4500	0.5500	32	18	1.0000	21.4062	1.0000	29747.6576
0.20	0.80	0.4500	0.5500	32	18	1.0000	25.0625	0.9995	21245.4811
0.20	1.00	0.4500	0.5500	32	18	1.0000	25.4688	0.9997	13982.1784
0.35	0.40	0.4500	0.5500	32	18	1.0000	18.9375	1.0000	38756.9559
0.35	0.60	0.4500	0.5500	32	18	1.0000	20.2500	1.0000	29720.3606
0.35	0.80	0.4500	0.5500	32	18	1.0000	24.1875	1.0000	20827.2423
0.35	1.00	0.4500	0.5500	32	18	1.0000	25.2812	0.9994	12717.8697
0.50	0.40	0.4500	0.5500	32	18	1.0000	20.4062	1.0000	37168.7012
0.50	0.60	0.4500	0.5500	32	18	1.0000	21.3125	1.0000	28963.0772
0.50	0.80	0.4500	0.5500	32	18	1.0000	22.0000	1.0000	21787.3484
0.50	1.00	0.4500	0.5500	32	18	1.0000	26.9375	0.9998	12236.8446
0.65	0.40	0.4500	0.5500	32	18	1.0000	19.9375	1.0000	35087.6252
0.65	0.60	0.4500	0.5500	32	18	1.0000	22.6875	1.0000	26295.3458
0.65	0.80	0.4500	0.5500	32	18	1.0000	22.8750	1.0000	20215.8721
0.65	1.00	0.4500	0.5500	32	18	1.0000	25.9688	1.0000	11168.7699
0.80	0.40	0.4500	0.5500	32	18	1.0000	18.0938	1.0000	35609.1703
0.80	0.60	0.4500	0.5500	32	18	1.0000	20.8750	1.0000	27051.9006
0.80	0.80	0.4500	0.5500	32	18	1.0000	23.3750	1.0000	18915.5227
0.80	1.00	0.4500	0.5500	32	18	1.0000	24.8438	0.9998	10503.7801
1.00	0.40	0.4500	0.5500	32	18	1.0000	19.3438	1.0000	34917.8292
1.00	0.60	0.4500	0.5500	32	18	1.0000	20.4375	1.0000	25522.4936
1.00	0.80	0.4500	0.5500	32	18	1.0000	22.1250	1.0000	17832.1996
1.00	1.00	0.4500	0.5500	32	18	1.0000	25.6875	0.9986	9923.0862
1.20	0.40	0.4500	0.5500	32	18	1.0000	18.9062	1.0000	33416.4557
1.20	0.60	0.4500	0.5500	32	18	1.0000	20.9375	1.0000	24665.3893
1.20	0.80	0.4500	0.5500	32	18	1.0000	23.8438	1.0000	17048.7201
1.20	1.00	0.4500	0.5500	32	18	1.0000	26.3438	0.9991	9040.8270
1.50	0.40	0.4500	0.5500	32	18	1.0000	19.7500	1.0000	29939.4632
1.50	0.60	0.4500	0.5500	32	18	1.0000	21.8438	1.0000	23853.6216
1.50	0.80	0.4500	0.5500	32	18	1.0000	23.1562	0.9999	15493.8716
1.50	1.00	0.4500	0.5500	32	18	1.0000	25.8438	0.9985	7939.4071
