# Supplementary material for: Mechanistic constraints in dengue severity: a systematic review with evidence stratification and agent-based evaluation of logical sufficiency
Source: Front Immunol. 2026 Jun 19;17:1831371. doi: 10.3389/fimmu.2026.1831371 (PMC13328458; doi:10.3389/fimmu.2026.1831371)
Supplement: Supplementary Table 1 — Study-level registry of all 59 claim-bearing included records. Fields: SCR ID, reference number, first author, year, PMID/DOI, study design, population/model, mechanism family, outcome/domain, evidence tier, claim ceiling, reason for inclusion, key signal, and row-level claim note. A machine-readable TSV export and formatted XLSX workbook are provided as supplementary data. [file DataSheet1.zip › Supplementary_File_S1_07_ABM_U2B_Repair_Suppression.tsv]

repair_suppression_immune	repair_suppression_viral	viral_replication_rate	recruitment_sensitivity	replicates	grid_size	spanning_probability	mean_first_spanning_step	mean_max_damaged_fraction	mean_final_total_viral_load
0.00	0.00	0.3500	0.5000	32	18	0.5312	43.7059	0.4973	12.3765
0.00	0.25	0.3500	0.5000	32	18	0.4062	40.9231	0.5328	43.7863
0.00	0.50	0.3500	0.5000	32	18	0.3438	40.2727	0.4823	39.3876
0.00	1.00	0.3500	0.5000	32	18	0.4375	39.7143	0.4775	44.5388
0.20	0.00	0.3500	0.5000	32	18	0.4688	43.7333	0.5188	27.0754
0.20	0.25	0.3500	0.5000	32	18	0.4062	42.8462	0.4720	46.2525
0.20	0.50	0.3500	0.5000	32	18	0.2812	44.1111	0.4536	37.0683
0.20	1.00	0.3500	0.5000	32	18	0.3125	41.7000	0.4855	54.2612
0.50	0.00	0.3500	0.5000	32	18	0.3438	40.0000	0.4726	28.3451
0.50	0.25	0.3500	0.5000	32	18	0.2812	41.1111	0.4541	31.9542
0.50	0.50	0.3500	0.5000	32	18	0.2188	42.8571	0.4651	41.9194
0.50	1.00	0.3500	0.5000	32	18	0.4375	42.2143	0.4431	35.4818
1.00	0.00	0.3500	0.5000	32	18	0.3125	41.1000	0.4414	11.9656
1.00	0.25	0.3500	0.5000	32	18	0.2188	38.0000	0.3971	14.4694
1.00	0.50	0.3500	0.5000	32	18	0.1562	45.8000	0.4033	30.2904
1.00	1.00	0.3500	0.5000	32	18	0.0625	44.5000	0.4053	16.9770
1.50	0.00	0.3500	0.5000	32	18	0.0938	38.0000	0.3864	31.8455
1.50	0.25	0.3500	0.5000	32	18	0.0625	42.5000	0.3925	45.4382
1.50	0.50	0.3500	0.5000	32	18	0.0938	40.0000	0.3887	55.6849
1.50	1.00	0.3500	0.5000	32	18	0.0938	40.6667	0.3796	31.9007
2.00	0.00	0.3500	0.5000	32	18	0.1250	40.0000	0.3493	23.3660
2.00	0.25	0.3500	0.5000	32	18	0.1250	38.0000	0.3784	14.2788
2.00	0.50	0.3500	0.5000	32	18	0.0938	41.6667	0.3659	29.9480
2.00	1.00	0.3500	0.5000	32	18	0.2188	35.5714	0.3899	26.9707
