# Supplementary material for: Mechanistic constraints in dengue severity: a systematic review with evidence stratification and agent-based evaluation of logical sufficiency
Source: Front Immunol. 2026 Jun 19;17:1831371. doi: 10.3389/fimmu.2026.1831371 (PMC13328458; doi:10.3389/fimmu.2026.1831371)
Supplement: Supplementary Table 1 — Study-level registry of all 59 claim-bearing included records. Fields: SCR ID, reference number, first author, year, PMID/DOI, study design, population/model, mechanism family, outcome/domain, evidence tier, claim ceiling, reason for inclusion, key signal, and row-level claim note. A machine-readable TSV export and formatted XLSX workbook are provided as supplementary data. [file DataSheet1.zip › Supplementary_File_S1_08_ABM_U2C_Barrier_Heterogeneity.tsv]

barrier_heterogeneity_mode	barrier_heterogeneity_strength	barrier_patch_scale	viral_replication_rate	recruitment_sensitivity	replicates	grid_size	spanning_probability	mean_first_spanning_step	mean_max_damaged_fraction	mean_final_total_viral_load	mean_final_total_immune_load
patchy	0.00	4	0.3000	0.5000	32	18	0.0000		0.0047	0.0000	0.2231
patchy	0.00	4	0.3200	0.5000	32	18	0.0000		0.0218	1.3083	1.5022
patchy	0.00	4	0.3500	0.5000	32	18	0.3438	42.2727	0.4816	29.7229	24.6229
patchy	0.00	4	0.3800	0.5000	32	18	1.0000	32.8438	0.9463	1136.0997	301.4705
patchy	0.00	4	0.4000	0.5000	32	18	1.0000	29.2188	0.9867	4202.3420	321.7820
patchy	0.00	4	0.4200	0.5000	32	18	1.0000	25.5625	0.9982	10858.0836	323.7064
patchy	0.00	4	0.4500	0.5000	32	18	1.0000	23.9062	1.0000	31090.6024	324.0000
patchy	0.10	4	0.3000	0.5000	32	18	0.0000		0.0014	0.0002	0.1498
patchy	0.10	4	0.3200	0.5000	32	18	0.0000		0.0255	1.2403	1.0981
patchy	0.10	4	0.3500	0.5000	32	18	0.5938	46.1053	0.5168	28.1763	34.7235
patchy	0.10	4	0.3800	0.5000	32	18	1.0000	32.3438	0.9747	1160.3778	294.3484
patchy	0.10	4	0.4000	0.5000	32	18	1.0000	29.9688	0.9913	4465.5792	322.6202
patchy	0.10	4	0.4200	0.5000	32	18	1.0000	27.5000	0.9984	10145.5950	323.8261
patchy	0.10	4	0.4500	0.5000	32	18	1.0000	23.9375	0.9998	30472.2051	323.9857
patchy	0.20	4	0.3000	0.5000	32	18	0.0000		0.0071	0.0000	0.0348
patchy	0.20	4	0.3200	0.5000	32	18	0.0000		0.0331	1.0380	1.3317
patchy	0.20	4	0.3500	0.5000	32	18	0.4375	43.8571	0.5361	35.8262	55.1969
patchy	0.20	4	0.3800	0.5000	32	18	1.0000	35.1875	0.9477	1259.1364	273.1283
patchy	0.20	4	0.4000	0.5000	32	18	1.0000	30.8438	0.9851	4100.9214	319.3483
patchy	0.20	4	0.4200	0.5000	32	18	1.0000	27.9375	0.9965	10102.6735	323.4357
patchy	0.20	4	0.4500	0.5000	32	18	1.0000	23.0625	1.0000	33474.6176	324.0000
patchy	0.30	4	0.3000	0.5000	32	18	0.0000		0.0062	0.0000	0.0242
patchy	0.30	4	0.3200	0.5000	32	18	0.0000		0.0379	1.9304	1.0099
patchy	0.30	4	0.3500	0.5000	32	18	0.4062	42.8462	0.4924	67.3466	79.4735
patchy	0.30	4	0.3800	0.5000	32	18	1.0000	34.5312	0.9353	1385.5107	255.6295
patchy	0.30	4	0.4000	0.5000	32	18	1.0000	31.4688	0.9798	4027.6294	307.7730
patchy	0.30	4	0.4200	0.5000	32	18	1.0000	27.4062	0.9932	10157.8708	322.2603
patchy	0.30	4	0.4500	0.5000	32	18	1.0000	23.9688	1.0000	29514.6279	324.0000
patchy	0.40	4	0.3000	0.5000	32	18	0.0000		0.0086	0.0000	0.0034
patchy	0.40	4	0.3200	0.5000	32	18	0.0000		0.0258	0.0000	0.0001
patchy	0.40	4	0.3500	0.5000	32	18	0.3438	41.0909	0.4786	117.2148	105.6047
patchy	0.40	4	0.3800	0.5000	32	18	1.0000	35.5312	0.8969	1578.5010	244.3613
patchy	0.40	4	0.4000	0.5000	32	18	1.0000	31.2188	0.9772	4413.7355	297.2303
patchy	0.40	4	0.4200	0.5000	32	18	1.0000	26.4688	0.9938	11362.5311	319.4496
patchy	0.40	4	0.4500	0.5000	32	18	1.0000	25.8750	1.0000	31067.3892	323.9842
patchy	0.50	4	0.3000	0.5000	32	18	0.0000		0.0123	0.4337	0.7984
patchy	0.50	4	0.3200	0.5000	32	18	0.0000		0.0528	5.3561	2.4821
patchy	0.50	4	0.3500	0.5000	32	18	0.4688	46.4667	0.4446	200.0077	115.8690
patchy	0.50	4	0.3800	0.5000	32	18	1.0000	33.6250	0.8758	1745.2078	247.3526
patchy	0.50	4	0.4000	0.5000	32	18	1.0000	30.1875	0.9729	5266.7535	289.1767
patchy	0.50	4	0.4200	0.5000	32	18	1.0000	27.9375	0.9936	11515.3045	309.9513
patchy	0.50	4	0.4500	0.5000	32	18	1.0000	25.5938	0.9999	34708.5600	323.4545
