# Supplementary material for: Mechanistic constraints in dengue severity: a systematic review with evidence stratification and agent-based evaluation of logical sufficiency
Source: Front Immunol. 2026 Jun 19;17:1831371. doi: 10.3389/fimmu.2026.1831371 (PMC13328458; doi:10.3389/fimmu.2026.1831371)
Supplement: Supplementary Table 1 — Study-level registry of all 59 claim-bearing included records. Fields: SCR ID, reference number, first author, year, PMID/DOI, study design, population/model, mechanism family, outcome/domain, evidence tier, claim ceiling, reason for inclusion, key signal, and row-level claim note. A machine-readable TSV export and formatted XLSX workbook are provided as supplementary data. [file DataSheet1.zip › Supplementary_File_S1_09_ABM_U2D_Patch_Scale_Dependence.tsv]

barrier_heterogeneity_mode	barrier_heterogeneity_strength	barrier_patch_scale	viral_replication_rate	recruitment_sensitivity	replicates	grid_size	spanning_probability	mean_first_spanning_step	mean_max_damaged_fraction	mean_final_total_viral_load	mean_final_total_immune_load
uniform	0.00	0	0.3000	0.5000	32	18	0.0000		0.0041	0.0000	0.2152
uniform	0.00	0	0.3200	0.5000	32	18	0.0000		0.0210	0.8831	1.2721
uniform	0.00	0	0.3500	0.5000	32	18	0.6875	38.8636	0.5445	8.8765	19.6767
uniform	0.00	0	0.3800	0.5000	32	18	1.0000	34.2812	0.9566	1311.5932	304.3622
uniform	0.00	0	0.4000	0.5000	32	18	1.0000	29.2500	0.9878	4334.4284	321.7823
uniform	0.00	0	0.4200	0.5000	32	18	1.0000	25.7812	0.9988	10195.0332	323.8609
uniform	0.00	0	0.4500	0.5000	32	18	1.0000	23.9375	1.0000	29794.8446	324.0000
patchy	0.50	1	0.3000	0.5000	32	18	0.0000		0.0085	0.0799	0.2768
patchy	0.50	1	0.3200	0.5000	32	18	0.0000		0.0346	0.2125	0.3964
patchy	0.50	1	0.3500	0.5000	32	18	0.0938	45.3333	0.3105	38.3392	28.8634
patchy	0.50	1	0.3800	0.5000	32	18	1.0000	34.1875	0.9283	1127.7091	270.4043
patchy	0.50	1	0.4000	0.5000	32	18	1.0000	31.0938	0.9802	3773.1638	318.1382
patchy	0.50	1	0.4200	0.5000	32	18	1.0000	28.6250	0.9920	8530.5782	322.3250
patchy	0.50	1	0.4500	0.5000	32	18	1.0000	25.3750	0.9986	26740.4183	323.9189
patchy	0.50	2	0.3000	0.5000	32	18	0.0000		0.0085	0.0001	0.0147
patchy	0.50	2	0.3200	0.5000	32	18	0.0000		0.0308	0.3888	0.4583
patchy	0.50	2	0.3500	0.5000	32	18	0.3750	44.2500	0.3976	93.4372	78.1758
patchy	0.50	2	0.3800	0.5000	32	18	1.0000	34.5625	0.9129	1378.6024	268.2977
patchy	0.50	2	0.4000	0.5000	32	18	1.0000	30.7188	0.9895	4443.3045	313.6722
patchy	0.50	2	0.4200	0.5000	32	18	1.0000	28.0938	0.9930	9016.8238	320.7702
patchy	0.50	2	0.4500	0.5000	32	18	1.0000	25.4688	1.0000	30293.5176	323.9082
patchy	0.50	3	0.3000	0.5000	32	18	0.0000		0.0142	0.2693	0.6158
patchy	0.50	3	0.3200	0.5000	32	18	0.0000		0.0411	0.0000	0.0065
patchy	0.50	3	0.3500	0.5000	32	18	0.2500	40.6250	0.4028	138.9165	96.9308
patchy	0.50	3	0.3800	0.5000	32	18	1.0000	37.6562	0.8818	1476.5457	249.2690
patchy	0.50	3	0.4000	0.5000	32	18	1.0000	31.9062	0.9715	4897.4529	295.7366
patchy	0.50	3	0.4200	0.5000	32	18	1.0000	27.9688	0.9926	10490.4915	315.4902
patchy	0.50	3	0.4500	0.5000	32	18	1.0000	24.2812	0.9994	31429.9168	323.5548
patchy	0.50	4	0.3000	0.5000	32	18	0.0000		0.0058	0.0001	0.0144
patchy	0.50	4	0.3200	0.5000	32	18	0.0000		0.0453	5.4708	2.3610
patchy	0.50	4	0.3500	0.5000	32	18	0.4375	45.2857	0.4683	203.9283	124.9406
patchy	0.50	4	0.3800	0.5000	32	18	0.9062	35.4828	0.8350	1532.8500	232.1746
patchy	0.50	4	0.4000	0.5000	32	18	1.0000	30.9062	0.9767	4482.0645	288.8071
patchy	0.50	4	0.4200	0.5000	32	18	1.0000	28.7188	0.9946	9625.8874	307.4559
patchy	0.50	4	0.4500	0.5000	32	18	1.0000	22.8438	1.0000	29557.2166	323.7698
patchy	0.50	6	0.3000	0.5000	32	18	0.0000		0.0065	0.0002	0.0344
patchy	0.50	6	0.3200	0.5000	32	18	0.0000		0.0658	8.9871	4.2891
patchy	0.50	6	0.3500	0.5000	32	18	0.2500	45.1250	0.4206	222.4996	117.1300
patchy	0.50	6	0.3800	0.5000	32	18	0.9688	37.3871	0.8245	2199.1905	228.9956
patchy	0.50	6	0.4000	0.5000	32	18	1.0000	32.2500	0.9515	5395.5125	255.4773
patchy	0.50	6	0.4200	0.5000	32	18	1.0000	28.5938	0.9818	10074.2475	279.9584
patchy	0.50	6	0.4500	0.5000	32	18	1.0000	24.2812	0.9995	35559.4620	321.6170
patchy	0.50	9	0.3000	0.5000	32	18	0.0000		0.0097	0.3117	0.5035
patchy	0.50	9	0.3200	0.5000	32	18	0.0000		0.0493	0.0173	0.1186
patchy	0.50	9	0.3500	0.5000	32	18	0.4375	46.5000	0.4671	341.3600	136.4435
patchy	0.50	9	0.3800	0.5000	32	18	0.7500	34.6250	0.6848	1858.2643	171.2416
patchy	0.50	9	0.4000	0.5000	32	18	1.0000	33.0312	0.9441	5755.3959	234.7804
patchy	0.50	9	0.4200	0.5000	32	18	1.0000	27.9688	0.9859	11608.5774	273.5984
patchy	0.50	9	0.4500	0.5000	32	18	1.0000	22.5938	0.9999	33425.9168	318.5222
