# Supplementary material for: Mechanistic constraints in dengue severity: a systematic review with evidence stratification and agent-based evaluation of logical sufficiency
Source: Front Immunol. 2026 Jun 19;17:1831371. doi: 10.3389/fimmu.2026.1831371 (PMC13328458; doi:10.3389/fimmu.2026.1831371)
Supplement: Supplementary Table 1 — Study-level registry of all 59 claim-bearing included records. Fields: SCR ID, reference number, first author, year, PMID/DOI, study design, population/model, mechanism family, outcome/domain, evidence tier, claim ceiling, reason for inclusion, key signal, and row-level claim note. A machine-readable TSV export and formatted XLSX workbook are provided as supplementary data. [file DataSheet1.zip › Supplementary_File_S1_10_ABM_U2E_Recs_Boundary_Expansion.tsv]

barrier_heterogeneity_mode	barrier_heterogeneity_strength	barrier_patch_scale	viral_replication_rate	recruitment_sensitivity	replicates	grid_size	spanning_probability	mean_first_spanning_step	mean_max_damaged_fraction	mean_final_total_viral_load	mean_final_total_immune_load
uniform	0.00	0	0.3000	0.2000	32	18	1.0000	33.0625	0.9798	436.5257	307.0079
uniform	0.00	0	0.3200	0.2000	32	18	1.0000	31.2812	0.9828	1085.6387	320.4730
uniform	0.00	0	0.3500	0.2000	32	18	1.0000	27.8438	0.9982	3619.7477	323.7482
uniform	0.00	0	0.3800	0.2000	32	18	1.0000	25.5000	0.9999	9430.2392	323.9991
uniform	0.00	0	0.4000	0.2000	32	18	1.0000	23.0312	1.0000	17683.2143	324.0000
uniform	0.00	0	0.4200	0.2000	32	18	1.0000	22.9688	1.0000	31356.2041	324.0000
uniform	0.00	0	0.4500	0.2000	32	18	1.0000	19.5625	1.0000	73477.1843	324.0000
patchy	0.50	2	0.3000	0.2000	32	18	1.0000	34.9688	0.9675	472.9420	264.2259
patchy	0.50	2	0.3200	0.2000	32	18	1.0000	30.8750	0.9850	1152.8953	308.3169
patchy	0.50	2	0.3500	0.2000	32	18	1.0000	28.5938	0.9991	3408.5445	323.5734
patchy	0.50	2	0.3800	0.2000	32	18	1.0000	26.1250	0.9995	9361.7587	323.9503
patchy	0.50	2	0.4000	0.2000	32	18	1.0000	23.8750	0.9999	17404.6074	324.0000
patchy	0.50	2	0.4200	0.2000	32	18	1.0000	22.4375	1.0000	30420.6420	324.0000
patchy	0.50	2	0.4500	0.2000	32	18	1.0000	21.0312	1.0000	70041.1008	324.0000
patchy	0.50	4	0.3000	0.2000	32	18	1.0000	33.6562	0.9424	507.8413	229.3757
patchy	0.50	4	0.3200	0.2000	32	18	1.0000	31.2188	0.9822	1229.4625	286.4180
patchy	0.50	4	0.3500	0.2000	32	18	1.0000	27.1875	0.9963	3898.3633	321.8528
patchy	0.50	4	0.3800	0.2000	32	18	1.0000	25.8125	0.9991	9444.0608	323.8999
patchy	0.50	4	0.4000	0.2000	32	18	1.0000	23.8750	0.9997	19170.7175	323.9950
patchy	0.50	4	0.4200	0.2000	32	18	1.0000	22.4062	1.0000	30430.7223	324.0000
patchy	0.50	4	0.4500	0.2000	32	18	1.0000	21.5000	1.0000	68268.4727	324.0000
patchy	0.50	6	0.3000	0.2000	32	18	1.0000	34.5625	0.9671	602.1235	216.5141
patchy	0.50	6	0.3200	0.2000	32	18	1.0000	30.1562	0.9704	1164.4857	252.2793
patchy	0.50	6	0.3500	0.2000	32	18	1.0000	26.9688	0.9983	4210.6793	320.5218
patchy	0.50	6	0.3800	0.2000	32	18	1.0000	24.4062	0.9997	9873.8423	323.9727
patchy	0.50	6	0.4000	0.2000	32	18	1.0000	23.6875	1.0000	18026.6073	324.0000
patchy	0.50	6	0.4200	0.2000	32	18	1.0000	22.1875	1.0000	33415.9176	324.0000
patchy	0.50	6	0.4500	0.2000	32	18	1.0000	21.3125	1.0000	73209.3626	324.0000
uniform	0.00	0	0.3000	0.3500	32	18	0.7500	51.7500	0.6384	33.1845	72.7341
uniform	0.00	0	0.3200	0.3500	32	18	0.9375	40.6000	0.8731	61.8889	108.6368
uniform	0.00	0	0.3500	0.3500	32	18	1.0000	34.3438	0.9596	841.1288	312.4120
uniform	0.00	0	0.3800	0.3500	32	18	1.0000	29.2812	0.9950	3895.0993	323.3023
uniform	0.00	0	0.4000	0.3500	32	18	1.0000	24.3125	0.9997	9108.7701	323.9851
uniform	0.00	0	0.4200	0.3500	32	18	1.0000	24.9062	0.9997	17512.5191	323.9812
uniform	0.00	0	0.4500	0.3500	32	18	1.0000	21.7812	0.9999	47263.6848	324.0000
patchy	0.50	2	0.3000	0.3500	32	18	0.5625	55.3889	0.5031	44.9010	81.2991
patchy	0.50	2	0.3200	0.3500	32	18	0.9375	39.8000	0.8251	138.9516	161.2757
patchy	0.50	2	0.3500	0.3500	32	18	1.0000	32.3438	0.9580	937.4012	283.5837
patchy	0.50	2	0.3800	0.3500	32	18	1.0000	30.9688	0.9897	3847.9053	320.2646
patchy	0.50	2	0.4000	0.3500	32	18	1.0000	26.0312	0.9970	9077.3626	323.3368
patchy	0.50	2	0.4200	0.3500	32	18	1.0000	25.1250	0.9989	17176.8244	323.9030
patchy	0.50	2	0.4500	0.3500	32	18	1.0000	22.2500	1.0000	45229.0994	324.0000
patchy	0.50	4	0.3000	0.3500	32	18	0.3438	50.9091	0.4967	55.1708	87.8238
patchy	0.50	4	0.3200	0.3500	32	18	0.9375	42.7667	0.8162	251.9637	179.9612
patchy	0.50	4	0.3500	0.3500	32	18	1.0000	32.5000	0.9728	1268.9916	262.0241
patchy	0.50	4	0.3800	0.3500	32	18	1.0000	28.7500	0.9922	4399.6960	311.0414
patchy	0.50	4	0.4000	0.3500	32	18	1.0000	26.4375	0.9971	9288.7616	321.8968
patchy	0.50	4	0.4200	0.3500	32	18	1.0000	25.1875	0.9991	16868.3279	323.8571
patchy	0.50	4	0.4500	0.3500	32	18	1.0000	22.3125	1.0000	47726.3824	324.0000
patchy	0.50	6	0.3000	0.3500	32	18	0.3750	53.2500	0.4337	46.6040	75.6933
patchy	0.50	6	0.3200	0.3500	32	18	0.8438	43.7037	0.7356	226.0009	157.1226
patchy	0.50	6	0.3500	0.3500	32	18	1.0000	35.2188	0.9533	1443.3273	230.3125
patchy	0.50	6	0.3800	0.3500	32	18	1.0000	27.9375	0.9938	4272.1120	274.9464
patchy	0.50	6	0.4000	0.3500	32	18	1.0000	27.7812	0.9977	10343.4727	317.8518
patchy	0.50	6	0.4200	0.3500	32	18	1.0000	25.3438	1.0000	17154.6355	323.8300
patchy	0.50	6	0.4500	0.3500	32	18	1.0000	23.5625	1.0000	51721.0054	324.0000
uniform	0.00	0	0.3000	0.5000	32	18	0.0000		0.0050	0.0000	0.2055
uniform	0.00	0	0.3200	0.5000	32	18	0.0000		0.0154	0.9046	0.4979
uniform	0.00	0	0.3500	0.5000	32	18	0.4688	40.3333	0.5163	57.5267	29.1102
uniform	0.00	0	0.3800	0.5000	32	18	1.0000	34.5938	0.9593	1234.2240	304.5266
uniform	0.00	0	0.4000	0.5000	32	18	1.0000	29.2500	0.9856	4219.0390	321.5868
uniform	0.00	0	0.4200	0.5000	32	18	1.0000	28.0312	0.9992	9850.9391	323.9620
uniform	0.00	0	0.4500	0.5000	32	18	1.0000	24.6250	1.0000	30850.8258	324.0000
patchy	0.50	2	0.3000	0.5000	32	18	0.0000		0.0100	0.0400	0.1746
patchy	0.50	2	0.3200	0.5000	32	18	0.0000		0.0309	0.0000	0.0065
patchy	0.50	2	0.3500	0.5000	32	18	0.2500	50.5000	0.3829	91.3913	75.6045
patchy	0.50	2	0.3800	0.5000	32	18	1.0000	34.5938	0.9195	1563.8620	270.1252
patchy	0.50	2	0.4000	0.5000	32	18	1.0000	30.7188	0.9825	3676.4859	308.9487
patchy	0.50	2	0.4200	0.5000	32	18	1.0000	27.1875	0.9932	10059.9642	320.2971
patchy	0.50	2	0.4500	0.5000	32	18	1.0000	23.9688	0.9996	30925.1776	323.9363
patchy	0.50	4	0.3000	0.5000	32	18	0.0000		0.0079	0.0000	0.0102
patchy	0.50	4	0.3200	0.5000	32	18	0.0000		0.0478	0.2646	0.6252
patchy	0.50	4	0.3500	0.5000	32	18	0.2500	46.8750	0.4065	200.7961	100.2437
patchy	0.50	4	0.3800	0.5000	32	18	0.9375	35.1333	0.8398	1558.6830	235.1765
patchy	0.50	4	0.4000	0.5000	32	18	1.0000	31.1875	0.9675	4932.1150	285.8989
patchy	0.50	4	0.4200	0.5000	32	18	1.0000	29.3750	0.9984	12242.7865	316.0027
patchy	0.50	4	0.4500	0.5000	32	18	1.0000	25.2188	0.9983	31038.7236	322.8841
patchy	0.50	6	0.3000	0.5000	32	18	0.0000		0.0111	0.3083	0.5163
patchy	0.50	6	0.3200	0.5000	32	18	0.0000		0.0339	0.0000	0.0128
patchy	0.50	6	0.3500	0.5000	32	18	0.3125	45.5000	0.4431	287.3837	126.4093
patchy	0.50	6	0.3800	0.5000	32	18	0.9375	36.0000	0.7835	2145.6449	218.2659
patchy	0.50	6	0.4000	0.5000	32	18	1.0000	31.2188	0.9477	5109.8846	251.3644
patchy	0.50	6	0.4200	0.5000	32	18	1.0000	28.7500	0.9886	11011.1345	286.1290
patchy	0.50	6	0.4500	0.5000	32	18	1.0000	24.5938	0.9998	30774.8001	320.9907
uniform	0.00	0	0.3000	0.6500	32	18	0.0000		0.0010	0.0000	0.3006
uniform	0.00	0	0.3200	0.6500	32	18	0.0000		0.0012	0.0000	0.3841
uniform	0.00	0	0.3500	0.6500	32	18	0.0000		0.0224	11.4621	2.8781
uniform	0.00	0	0.3800	0.6500	32	18	0.0312	37.0000	0.3384	200.7822	61.7373
uniform	0.00	0	0.4000	0.6500	32	18	0.8750	32.4643	0.8121	1477.0236	184.0495
uniform	0.00	0	0.4200	0.6500	32	18	1.0000	28.9688	0.9651	5539.6329	314.1169
uniform	0.00	0	0.4500	0.6500	32	18	1.0000	26.3125	0.9998	20947.9064	323.9979
patchy	0.50	2	0.3000	0.6500	32	18	0.0000		0.0005	0.0000	0.1205
patchy	0.50	2	0.3200	0.6500	32	18	0.0000		0.0059	0.0000	0.0433
patchy	0.50	2	0.3500	0.6500	32	18	0.0000		0.0557	10.6359	3.8355
patchy	0.50	2	0.3800	0.6500	32	18	0.2500	43.8750	0.3861	442.1315	99.2189
patchy	0.50	2	0.4000	0.6500	32	18	0.6875	39.1364	0.6523	1599.2276	184.8554
patchy	0.50	2	0.4200	0.6500	32	18	1.0000	31.0312	0.9160	5435.6303	290.5039
patchy	0.50	2	0.4500	0.6500	32	18	1.0000	25.5312	0.9907	19148.0326	320.4944
patchy	0.50	4	0.3000	0.6500	32	18	0.0000		0.0021	0.0000	0.1315
patchy	0.50	4	0.3200	0.6500	32	18	0.0000		0.0104	1.8416	1.1104
patchy	0.50	4	0.3500	0.6500	32	18	0.0000		0.0491	0.0000	0.0025
patchy	0.50	4	0.3800	0.6500	32	18	0.1875	47.0000	0.3661	430.3344	102.8685
patchy	0.50	4	0.4000	0.6500	32	18	0.8750	41.7500	0.7058	2298.1160	211.2081
patchy	0.50	4	0.4200	0.6500	32	18	0.9062	32.5862	0.7760	5776.3264	251.0485
patchy	0.50	4	0.4500	0.6500	32	18	1.0000	26.3750	0.9735	21150.5118	306.6676
patchy	0.50	6	0.3000	0.6500	32	18	0.0000		0.0011	0.0000	0.1204
patchy	0.50	6	0.3200	0.6500	32	18	0.0000		0.0045	0.0000	0.0427
patchy	0.50	6	0.3500	0.6500	32	18	0.0000		0.0485	0.0000	0.0010
patchy	0.50	6	0.3800	0.6500	32	18	0.3438	41.0000	0.4438	776.7938	131.7262
patchy	0.50	6	0.4000	0.6500	32	18	0.8438	34.8519	0.7078	3451.5470	217.1201
patchy	0.50	6	0.4200	0.6500	32	18	0.9062	33.3103	0.8046	8784.1801	258.1617
patchy	0.50	6	0.4500	0.6500	32	18	1.0000	26.2188	0.9236	22051.1334	285.4875
uniform	0.00	0	0.3000	0.8000	32	18	0.0000		0.0015	0.0000	0.3487
uniform	0.00	0	0.3200	0.8000	32	18	0.0000		0.0076	0.0000	0.4160
uniform	0.00	0	0.3500	0.8000	32	18	0.0000		0.0093	0.0000	0.0000
uniform	0.00	0	0.3800	0.8000	32	18	0.0000		0.1123	139.9569	13.9126
uniform	0.00	0	0.4000	0.8000	32	18	0.0312	30.0000	0.3314	676.9353	89.2921
uniform	0.00	0	0.4200	0.8000	32	18	0.5000	28.8125	0.6327	2953.6468	175.9853
uniform	0.00	0	0.4500	0.8000	32	18	1.0000	24.5938	0.9778	14893.9397	313.6665
patchy	0.50	2	0.3000	0.8000	32	18	0.0000		0.0000	0.0000	0.2524
patchy	0.50	2	0.3200	0.8000	32	18	0.0000		0.0050	0.0000	0.0315
patchy	0.50	2	0.3500	0.8000	32	18	0.0000		0.0294	3.3781	2.3599
patchy	0.50	2	0.3800	0.8000	32	18	0.0000		0.1327	88.4342	25.1842
patchy	0.50	2	0.4000	0.8000	32	18	0.0938	38.6667	0.2692	630.9948	74.0564
patchy	0.50	2	0.4200	0.8000	32	18	0.6562	36.9524	0.6209	2916.7730	185.8827
patchy	0.50	2	0.4500	0.8000	32	18	1.0000	28.4062	0.9004	14354.5609	291.9325
patchy	0.50	4	0.3000	0.8000	32	18	0.0000		0.0000	0.0000	0.2804
patchy	0.50	4	0.3200	0.8000	32	18	0.0000		0.0052	0.0000	0.0765
patchy	0.50	4	0.3500	0.8000	32	18	0.0000		0.0272	5.7753	0.9494
patchy	0.50	4	0.3800	0.8000	32	18	0.0000		0.1546	28.6943	26.8936
patchy	0.50	4	0.4000	0.8000	32	18	0.1875	37.5000	0.4119	1106.4761	123.6764
patchy	0.50	4	0.4200	0.8000	32	18	0.6562	36.6667	0.6596	3384.8995	195.9499
patchy	0.50	4	0.4500	0.8000	32	18	0.9375	31.4333	0.8237	15295.5209	271.1238
patchy	0.50	6	0.3000	0.8000	32	18	0.0000		0.0000	0.0000	0.3126
patchy	0.50	6	0.3200	0.8000	32	18	0.0000		0.0051	0.0000	0.0629
patchy	0.50	6	0.3500	0.8000	32	18	0.0000		0.0247	0.0000	0.0600
patchy	0.50	6	0.3800	0.8000	32	18	0.0000		0.2335	89.4852	44.9737
patchy	0.50	6	0.4000	0.8000	32	18	0.4688	42.7333	0.4623	1371.7048	143.9378
patchy	0.50	6	0.4200	0.8000	32	18	0.6562	37.5714	0.6195	4491.3799	181.3556
patchy	0.50	6	0.4500	0.8000	32	18	1.0000	31.4688	0.8312	16759.6274	273.7786
