# Supplementary material for: Mechanistic constraints in dengue severity: a systematic review with evidence stratification and agent-based evaluation of logical sufficiency
Source: Front Immunol. 2026 Jun 19;17:1831371. doi: 10.3389/fimmu.2026.1831371 (PMC13328458; doi:10.3389/fimmu.2026.1831371)
Supplement: Supplementary Table 1 — Study-level registry of all 59 claim-bearing included records. Fields: SCR ID, reference number, first author, year, PMID/DOI, study design, population/model, mechanism family, outcome/domain, evidence tier, claim ceiling, reason for inclusion, key signal, and row-level claim note. A machine-readable TSV export and formatted XLSX workbook are provided as supplementary data. [file DataSheet1.zip › Supplementary_File_S1_11_ABM_U2E_Recs_Boundary_Summary.tsv]

recruitment_sensitivity	barrier_patch_scale	boundary_proxy_vrr	boundary_shift_vs_uniform	span_at_boundary_proxy
0.2000	0	0.3000	+0.0000	1.0000
0.2000	2	0.3000	+0.0000	1.0000
0.2000	4	0.3000	+0.0000	1.0000
0.2000	6	0.3000	+0.0000	1.0000
0.3500	0	0.3000	+0.0000	0.7500
0.3500	2	0.3000	+0.0000	0.5625
0.3500	4	0.3000	+0.0000	0.3438
0.3500	6	0.3000	+0.0000	0.3750
0.5000	0	0.3500	+0.0000	0.4688
0.5000	2	0.3500	+0.0000	0.2500
0.5000	4	0.3500	+0.0000	0.2500
0.5000	6	0.3500	+0.0000	0.3125
0.6500	0	0.4000	+0.0000	0.8750
0.6500	2	0.4000	+0.0000	0.6875
0.6500	4	0.3800	-0.0200	0.1875
0.6500	6	0.3800	-0.0200	0.3438
0.8000	0	0.4200	+0.0000	0.5000
0.8000	2	0.4200	+0.0000	0.6562
0.8000	4	0.4200	+0.0000	0.6562
0.8000	6	0.4000	-0.0200	0.4688
