# Supplementary material for: Mechanistic constraints in dengue severity: a systematic review with evidence stratification and agent-based evaluation of logical sufficiency
Source: Front Immunol. 2026 Jun 19;17:1831371. doi: 10.3389/fimmu.2026.1831371 (PMC13328458; doi:10.3389/fimmu.2026.1831371)
Supplement: Supplementary Table 1 — Study-level registry of all 59 claim-bearing included records. Fields: SCR ID, reference number, first author, year, PMID/DOI, study design, population/model, mechanism family, outcome/domain, evidence tier, claim ceiling, reason for inclusion, key signal, and row-level claim note. A machine-readable TSV export and formatted XLSX workbook are provided as supplementary data. [file DataSheet1.zip › Supplementary_File_S1_12_ABM_U2F_Strength_Expansion.tsv]

barrier_heterogeneity_mode	barrier_heterogeneity_strength	barrier_patch_scale	viral_replication_rate	recruitment_sensitivity	replicates	grid_size	spanning_probability	mean_first_spanning_step	mean_max_damaged_fraction	mean_final_total_viral_load	mean_final_total_immune_load
uniform	0.00	0	0.3000	0.2000	12	18	1.0000	35.1667	0.9650	433.5228	303.2670
uniform	0.00	0	0.3200	0.2000	12	18	1.0000	30.0833	0.9913	1174.4810	322.1519
uniform	0.00	0	0.3500	0.2000	12	18	1.0000	27.3333	1.0000	3594.1663	324.0000
uniform	0.00	0	0.3800	0.2000	12	18	1.0000	23.5833	1.0000	9445.7069	324.0000
uniform	0.00	0	0.4000	0.2000	12	18	1.0000	23.5833	0.9997	17229.6250	323.9786
uniform	0.00	0	0.4200	0.2000	12	18	1.0000	21.7500	1.0000	31785.4152	324.0000
uniform	0.00	0	0.4500	0.2000	12	18	1.0000	21.0833	1.0000	64369.4045	324.0000
patchy	0.10	2	0.3000	0.2000	12	18	1.0000	33.7500	0.9846	449.3184	305.9095
patchy	0.10	2	0.3200	0.2000	12	18	1.0000	30.5000	0.9889	1137.7104	321.6896
patchy	0.10	2	0.3500	0.2000	12	18	1.0000	26.0000	0.9951	3490.6757	323.2907
patchy	0.10	2	0.3800	0.2000	12	18	1.0000	22.4167	0.9997	9827.6988	324.0000
patchy	0.10	2	0.4000	0.2000	12	18	1.0000	23.7500	1.0000	16951.4347	324.0000
patchy	0.10	2	0.4200	0.2000	12	18	1.0000	20.7500	1.0000	31554.1962	324.0000
patchy	0.10	2	0.4500	0.2000	12	18	1.0000	20.3333	1.0000	67610.4014	324.0000
patchy	0.10	6	0.3000	0.2000	12	18	1.0000	34.3333	0.9398	438.5946	295.1926
patchy	0.10	6	0.3200	0.2000	12	18	1.0000	33.0833	0.9987	1174.1744	323.4942
patchy	0.10	6	0.3500	0.2000	12	18	1.0000	28.5000	0.9928	3611.7205	322.8910
patchy	0.10	6	0.3800	0.2000	12	18	1.0000	25.4167	1.0000	9901.9022	324.0000
patchy	0.10	6	0.4000	0.2000	12	18	1.0000	23.1667	1.0000	19023.0724	324.0000
patchy	0.10	6	0.4200	0.2000	12	18	1.0000	22.9167	1.0000	32288.1802	324.0000
patchy	0.10	6	0.4500	0.2000	12	18	1.0000	20.8333	1.0000	62809.1239	324.0000
patchy	0.30	2	0.3000	0.2000	12	18	1.0000	33.4167	0.9573	472.0161	291.7002
patchy	0.30	2	0.3200	0.2000	12	18	1.0000	31.9167	0.9833	1068.7078	319.4376
patchy	0.30	2	0.3500	0.2000	12	18	1.0000	29.0833	0.9969	3439.1391	323.4682
patchy	0.30	2	0.3800	0.2000	12	18	1.0000	25.0833	0.9995	9576.2322	323.9819
patchy	0.30	2	0.4000	0.2000	12	18	1.0000	24.5000	1.0000	16677.8970	324.0000
patchy	0.30	2	0.4200	0.2000	12	18	1.0000	23.6667	1.0000	29793.2264	324.0000
patchy	0.30	2	0.4500	0.2000	12	18	1.0000	21.7500	1.0000	68895.6031	324.0000
patchy	0.30	6	0.3000	0.2000	12	18	1.0000	33.2500	0.9324	494.2798	263.0718
patchy	0.30	6	0.3200	0.2000	12	18	1.0000	29.0833	0.9892	1159.1359	310.4523
patchy	0.30	6	0.3500	0.2000	12	18	1.0000	25.5833	1.0000	4107.3547	324.0000
patchy	0.30	6	0.3800	0.2000	12	18	1.0000	27.9167	0.9951	9724.3132	323.0823
patchy	0.30	6	0.4000	0.2000	12	18	1.0000	24.3333	1.0000	18393.6574	324.0000
patchy	0.30	6	0.4200	0.2000	12	18	1.0000	24.4167	1.0000	29821.0575	324.0000
patchy	0.30	6	0.4500	0.2000	12	18	1.0000	22.5833	1.0000	62816.3071	324.0000
patchy	0.50	2	0.3000	0.2000	12	18	1.0000	36.4167	0.9601	544.9512	272.5076
patchy	0.50	2	0.3200	0.2000	12	18	1.0000	31.5000	0.9624	1068.1254	303.1968
patchy	0.50	2	0.3500	0.2000	12	18	1.0000	29.5000	0.9969	3552.5353	322.8189
patchy	0.50	2	0.3800	0.2000	12	18	1.0000	24.7500	1.0000	9632.4873	324.0000
patchy	0.50	2	0.4000	0.2000	12	18	1.0000	23.4167	1.0000	15736.8477	324.0000
patchy	0.50	2	0.4200	0.2000	12	18	1.0000	22.3333	1.0000	32943.5366	324.0000
patchy	0.50	2	0.4500	0.2000	12	18	1.0000	19.1667	1.0000	74623.4623	324.0000
patchy	0.50	6	0.3000	0.2000	12	18	1.0000	34.3333	0.9519	703.5169	234.1324
patchy	0.50	6	0.3200	0.2000	12	18	1.0000	28.6667	0.9933	1649.1320	269.0515
patchy	0.50	6	0.3500	0.2000	12	18	1.0000	26.5833	0.9959	4799.3429	319.2141
patchy	0.50	6	0.3800	0.2000	12	18	1.0000	27.3333	0.9992	10189.7915	323.9762
patchy	0.50	6	0.4000	0.2000	12	18	1.0000	25.6667	1.0000	17217.0125	324.0000
patchy	0.50	6	0.4200	0.2000	12	18	1.0000	20.0000	1.0000	28997.5363	324.0000
patchy	0.50	6	0.4500	0.2000	12	18	1.0000	19.2500	1.0000	79886.1795	324.0000
patchy	0.70	2	0.3000	0.2000	12	18	1.0000	33.6667	0.9666	485.6708	237.0049
patchy	0.70	2	0.3200	0.2000	12	18	1.0000	32.9167	0.9627	1132.9226	275.9915
patchy	0.70	2	0.3500	0.2000	12	18	1.0000	27.6667	0.9990	2945.3058	308.5474
patchy	0.70	2	0.3800	0.2000	12	18	1.0000	25.1667	1.0000	9618.4819	323.5883
patchy	0.70	2	0.4000	0.2000	12	18	1.0000	24.7500	1.0000	15711.2985	323.7315
patchy	0.70	2	0.4200	0.2000	12	18	1.0000	22.0833	1.0000	29284.0701	324.0000
patchy	0.70	2	0.4500	0.2000	12	18	1.0000	20.8333	1.0000	57015.6169	324.0000
patchy	0.70	6	0.3000	0.2000	12	18	1.0000	32.5833	0.9475	670.4441	179.9978
patchy	0.70	6	0.3200	0.2000	12	18	1.0000	31.7500	0.9943	1410.1431	193.1721
patchy	0.70	6	0.3500	0.2000	12	18	1.0000	30.3333	0.9961	4681.4715	253.2032
patchy	0.70	6	0.3800	0.2000	12	18	1.0000	26.5833	1.0000	11503.8768	303.4783
patchy	0.70	6	0.4000	0.2000	12	18	1.0000	27.1667	0.9972	17752.5572	320.6696
patchy	0.70	6	0.4200	0.2000	12	18	1.0000	23.2500	1.0000	33474.2865	323.7004
patchy	0.70	6	0.4500	0.2000	12	18	1.0000	22.5000	0.9997	64281.7790	323.9585
patchy	0.90	2	0.3000	0.2000	12	18	1.0000	34.9167	0.8454	557.8321	225.4053
patchy	0.90	2	0.3200	0.2000	12	18	1.0000	29.6667	0.9398	1184.2696	272.8799
patchy	0.90	2	0.3500	0.2000	12	18	1.0000	26.6667	0.9599	2645.9731	296.3899
patchy	0.90	2	0.3800	0.2000	12	18	1.0000	24.8333	0.9887	7636.6480	311.6146
patchy	0.90	2	0.4000	0.2000	12	18	1.0000	24.4167	0.9974	13732.1945	317.9756
patchy	0.90	2	0.4200	0.2000	12	18	1.0000	22.8333	1.0000	27648.0443	321.3316
patchy	0.90	2	0.4500	0.2000	12	18	1.0000	21.5833	1.0000	56814.5232	323.4813
patchy	0.90	6	0.3000	0.2000	12	18	1.0000	37.0000	0.6553	766.0369	180.5831
patchy	0.90	6	0.3200	0.2000	12	18	1.0000	34.5833	0.8048	1855.2457	222.2294
patchy	0.90	6	0.3500	0.2000	12	18	1.0000	27.6667	0.8884	4153.9150	229.4515
patchy	0.90	6	0.3800	0.2000	12	18	1.0000	25.7500	0.9326	10809.5018	241.8745
patchy	0.90	6	0.4000	0.2000	12	18	1.0000	23.9167	0.9805	18686.4762	254.0418
patchy	0.90	6	0.4200	0.2000	12	18	1.0000	24.0833	0.9910	34088.6723	258.7289
patchy	0.90	6	0.4500	0.2000	12	18	1.0000	22.1667	0.9969	62439.6308	263.0023
uniform	0.00	0	0.3000	0.3500	12	18	0.9167	49.3636	0.6499	30.0657	65.9629
uniform	0.00	0	0.3200	0.3500	12	18	1.0000	42.0833	0.9069	64.0640	114.0052
uniform	0.00	0	0.3500	0.3500	12	18	1.0000	34.9167	0.9653	872.9948	314.1935
uniform	0.00	0	0.3800	0.3500	12	18	1.0000	27.5833	0.9982	4068.9817	323.9990
uniform	0.00	0	0.4000	0.3500	12	18	1.0000	25.2500	0.9974	8628.5367	323.9494
uniform	0.00	0	0.4200	0.3500	12	18	1.0000	24.4167	1.0000	17779.8415	324.0000
uniform	0.00	0	0.4500	0.3500	12	18	1.0000	23.0000	1.0000	48243.4188	324.0000
patchy	0.10	2	0.3000	0.3500	12	18	0.7500	49.0000	0.6258	30.5906	65.4271
patchy	0.10	2	0.3200	0.3500	12	18	0.9167	40.3636	0.8709	73.4842	124.3951
patchy	0.10	2	0.3500	0.3500	12	18	0.9167	33.0909	0.9298	864.1726	304.6186
patchy	0.10	2	0.3800	0.3500	12	18	1.0000	26.9167	0.9982	4093.9012	323.7113
patchy	0.10	2	0.4000	0.3500	12	18	1.0000	27.5000	0.9985	9156.9724	323.8114
patchy	0.10	2	0.4200	0.3500	12	18	1.0000	24.1667	1.0000	18301.0698	324.0000
patchy	0.10	2	0.4500	0.3500	12	18	1.0000	22.0833	1.0000	46155.5196	324.0000
patchy	0.10	6	0.3000	0.3500	12	18	0.5000	49.5000	0.6196	31.1711	65.6816
patchy	0.10	6	0.3200	0.3500	12	18	1.0000	42.1667	0.8817	85.6097	130.2313
patchy	0.10	6	0.3500	0.3500	12	18	1.0000	32.8333	0.9861	884.6471	312.4463
patchy	0.10	6	0.3800	0.3500	12	18	1.0000	29.0000	0.9961	4242.8693	323.1787
patchy	0.10	6	0.4000	0.3500	12	18	1.0000	26.3333	0.9997	8451.8597	324.0000
patchy	0.10	6	0.4200	0.3500	12	18	1.0000	23.0000	1.0000	18101.0930	324.0000
patchy	0.10	6	0.4500	0.3500	12	18	1.0000	22.5000	1.0000	47420.4151	324.0000
patchy	0.30	2	0.3000	0.3500	12	18	0.5833	53.1429	0.5422	34.4914	66.8834
patchy	0.30	2	0.3200	0.3500	12	18	1.0000	42.1667	0.8745	105.8093	146.9742
patchy	0.30	2	0.3500	0.3500	12	18	1.0000	34.0833	0.9717	917.6689	302.6588
patchy	0.30	2	0.3800	0.3500	12	18	1.0000	29.6667	0.9923	4313.0511	322.8378
patchy	0.30	2	0.4000	0.3500	12	18	1.0000	27.0833	1.0000	9554.5600	324.0000
patchy	0.30	2	0.4200	0.3500	12	18	1.0000	24.6667	0.9997	17297.9004	323.9777
patchy	0.30	2	0.4500	0.3500	12	18	1.0000	22.3333	1.0000	46001.7052	324.0000
patchy	0.30	6	0.3000	0.3500	12	18	0.4167	49.2000	0.4979	34.3236	63.4668
patchy	0.30	6	0.3200	0.3500	12	18	1.0000	41.8333	0.8745	105.7081	151.3606
patchy	0.30	6	0.3500	0.3500	12	18	1.0000	32.3333	0.9805	993.3612	258.0500
patchy	0.30	6	0.3800	0.3500	12	18	1.0000	29.9167	0.9799	4214.3673	318.1769
patchy	0.30	6	0.4000	0.3500	12	18	1.0000	25.7500	0.9995	8312.1410	323.9713
patchy	0.30	6	0.4200	0.3500	12	18	1.0000	24.2500	0.9997	16196.7265	324.0000
patchy	0.30	6	0.4500	0.3500	12	18	1.0000	24.3333	0.9992	45486.2253	323.8415
patchy	0.50	2	0.3000	0.3500	12	18	0.2500	58.3333	0.4432	47.6331	78.0939
patchy	0.50	2	0.3200	0.3500	12	18	0.8333	42.6000	0.7840	120.8979	151.2831
patchy	0.50	2	0.3500	0.3500	12	18	1.0000	32.7500	0.9426	1049.4328	284.8814
patchy	0.50	2	0.3800	0.3500	12	18	1.0000	26.7500	0.9915	3681.3208	320.1677
patchy	0.50	2	0.4000	0.3500	12	18	1.0000	25.5000	0.9943	8071.7477	322.8368
patchy	0.50	2	0.4200	0.3500	12	18	1.0000	26.0833	1.0000	16651.8790	323.9851
patchy	0.50	2	0.4500	0.3500	12	18	1.0000	22.8333	1.0000	49280.9138	324.0000
patchy	0.50	6	0.3000	0.3500	12	18	0.5000	52.6667	0.4776	63.4095	94.4107
patchy	0.50	6	0.3200	0.3500	12	18	0.9167	44.5455	0.7765	243.3605	165.6397
patchy	0.50	6	0.3500	0.3500	12	18	1.0000	32.7500	0.9470	1336.3038	224.4664
patchy	0.50	6	0.3800	0.3500	12	18	1.0000	29.7500	0.9892	4223.1344	296.7268
patchy	0.50	6	0.4000	0.3500	12	18	1.0000	26.4167	1.0000	9081.1921	317.6172
patchy	0.50	6	0.4200	0.3500	12	18	1.0000	28.1667	0.9982	19333.1757	323.1538
patchy	0.50	6	0.4500	0.3500	12	18	1.0000	22.4167	1.0000	54142.6766	324.0000
patchy	0.70	2	0.3000	0.3500	12	18	0.2500	44.6667	0.3963	49.4774	79.7783
patchy	0.70	2	0.3200	0.3500	12	18	0.6667	47.3750	0.6680	204.1486	165.5659
patchy	0.70	2	0.3500	0.3500	12	18	1.0000	35.2500	0.9277	932.8135	249.3360
patchy	0.70	2	0.3800	0.3500	12	18	1.0000	30.9167	0.9725	3820.4011	303.6416
patchy	0.70	2	0.4000	0.3500	12	18	1.0000	26.0000	0.9964	7684.7727	319.5579
patchy	0.70	2	0.4200	0.3500	12	18	1.0000	27.4167	0.9961	16579.7751	322.5392
patchy	0.70	2	0.4500	0.3500	12	18	1.0000	22.6667	1.0000	43829.2572	323.9550
patchy	0.70	6	0.3000	0.3500	12	18	0.1667	51.5000	0.3552	97.0564	104.6959
patchy	0.70	6	0.3200	0.3500	12	18	0.8333	43.4000	0.7240	412.0235	199.1626
patchy	0.70	6	0.3500	0.3500	12	18	1.0000	36.3333	0.8992	1666.7206	200.4056
patchy	0.70	6	0.3800	0.3500	12	18	1.0000	27.0833	0.9825	5452.3840	252.7829
patchy	0.70	6	0.4000	0.3500	12	18	1.0000	29.4167	0.9938	8157.4295	254.5017
patchy	0.70	6	0.4200	0.3500	12	18	1.0000	26.0000	0.9979	21765.9092	295.0249
patchy	0.70	6	0.4500	0.3500	12	18	1.0000	23.2500	1.0000	43772.1657	315.2669
patchy	0.90	2	0.3000	0.3500	12	18	0.0000		0.1988	28.8019	38.1071
patchy	0.90	2	0.3200	0.3500	12	18	0.3333	38.2500	0.4159	201.2746	133.0172
patchy	0.90	2	0.3500	0.3500	12	18	0.9167	41.3636	0.7739	1005.0351	234.5391
patchy	0.90	2	0.3800	0.3500	12	18	1.0000	32.4167	0.9550	3893.4994	300.6470
patchy	0.90	2	0.4000	0.3500	12	18	1.0000	32.2500	0.9606	7748.2091	304.5199
patchy	0.90	2	0.4200	0.3500	12	18	1.0000	27.4167	0.9923	14868.3236	317.3189
patchy	0.90	2	0.4500	0.3500	12	18	1.0000	24.8333	0.9985	35498.3249	321.7863
patchy	0.90	6	0.3000	0.3500	12	18	0.2500	47.0000	0.3071	113.6409	87.7200
patchy	0.90	6	0.3200	0.3500	12	18	0.2500	45.3333	0.3133	298.4843	103.7276
patchy	0.90	6	0.3500	0.3500	12	18	0.8333	35.2000	0.7397	2608.1559	225.5091
patchy	0.90	6	0.3800	0.3500	12	18	1.0000	32.8333	0.8179	7365.4574	235.5673
patchy	0.90	6	0.4000	0.3500	12	18	1.0000	28.0833	0.8673	10772.5643	249.8155
patchy	0.90	6	0.4200	0.3500	12	18	1.0000	24.3333	0.9223	24772.8100	254.3325
patchy	0.90	6	0.4500	0.3500	12	18	1.0000	23.5000	0.9614	46423.8198	256.3159
uniform	0.00	0	0.3000	0.5000	12	18	0.0000		0.0000	0.0000	0.2546
uniform	0.00	0	0.3200	0.5000	12	18	0.0000		0.0144	0.0851	0.3906
uniform	0.00	0	0.3500	0.5000	12	18	0.3333	50.0000	0.4573	9.6347	19.1830
uniform	0.00	0	0.3800	0.5000	12	18	1.0000	32.2500	0.9442	1143.3015	302.2756
uniform	0.00	0	0.4000	0.5000	12	18	1.0000	32.4167	0.9913	4724.2161	322.6839
uniform	0.00	0	0.4200	0.5000	12	18	1.0000	28.4167	1.0000	10227.6636	324.0000
uniform	0.00	0	0.4500	0.5000	12	18	1.0000	25.4167	1.0000	31570.2088	324.0000
patchy	0.10	2	0.3000	0.5000	12	18	0.0000		0.0023	0.0002	0.1329
patchy	0.10	2	0.3200	0.5000	12	18	0.0000		0.0170	0.2014	0.5402
patchy	0.10	2	0.3500	0.5000	12	18	0.5000	43.8333	0.5013	76.5745	38.4186
patchy	0.10	2	0.3800	0.5000	12	18	1.0000	33.1667	0.9504	1175.9335	294.6028
patchy	0.10	2	0.4000	0.5000	12	18	1.0000	27.2500	0.9910	4228.1076	322.3253
patchy	0.10	2	0.4200	0.5000	12	18	1.0000	27.8333	0.9936	9318.5565	323.5524
patchy	0.10	2	0.4500	0.5000	12	18	1.0000	23.6667	1.0000	30519.3316	324.0000
patchy	0.10	6	0.3000	0.5000	12	18	0.0000		0.0098	0.0003	0.1613
patchy	0.10	6	0.3200	0.5000	12	18	0.0000		0.0144	0.0000	0.0000
patchy	0.10	6	0.3500	0.5000	12	18	0.3333	45.7500	0.5247	43.7705	43.5194
patchy	0.10	6	0.3800	0.5000	12	18	1.0000	32.8333	0.9660	1422.4273	291.6969
patchy	0.10	6	0.4000	0.5000	12	18	1.0000	29.5833	0.9650	3898.3249	316.3376
patchy	0.10	6	0.4200	0.5000	12	18	1.0000	28.3333	0.9985	10806.1544	323.8824
patchy	0.10	6	0.4500	0.5000	12	18	1.0000	23.8333	1.0000	32074.8911	324.0000
patchy	0.30	2	0.3000	0.5000	12	18	0.0000		0.0134	0.0115	0.1542
patchy	0.30	2	0.3200	0.5000	12	18	0.0000		0.0453	4.7766	2.6855
patchy	0.30	2	0.3500	0.5000	12	18	0.4167	42.0000	0.4542	22.5748	40.0645
patchy	0.30	2	0.3800	0.5000	12	18	1.0000	34.4167	0.9769	1312.0011	287.5543
patchy	0.30	2	0.4000	0.5000	12	18	1.0000	32.4167	0.9902	4149.3331	319.5254
patchy	0.30	2	0.4200	0.5000	12	18	1.0000	28.0000	0.9961	10500.8385	323.2762
patchy	0.30	2	0.4500	0.5000	12	18	1.0000	25.7500	0.9990	29293.5008	323.9441
patchy	0.30	6	0.3000	0.5000	12	18	0.0000		0.0136	0.0000	0.0168
patchy	0.30	6	0.3200	0.5000	12	18	0.0000		0.0473	6.9991	3.2014
patchy	0.30	6	0.3500	0.5000	12	18	0.3333	43.7500	0.5098	84.4260	97.7773
patchy	0.30	6	0.3800	0.5000	12	18	0.9167	36.0000	0.8897	932.6851	211.8383
patchy	0.30	6	0.4000	0.5000	12	18	1.0000	28.0000	0.9797	3652.5589	291.6610
patchy	0.30	6	0.4200	0.5000	12	18	1.0000	25.5833	1.0000	10864.2149	321.9941
patchy	0.30	6	0.4500	0.5000	12	18	1.0000	24.0000	1.0000	30412.3033	324.0000
patchy	0.50	2	0.3000	0.5000	12	18	0.0000		0.0072	0.0001	0.0128
patchy	0.50	2	0.3200	0.5000	12	18	0.0000		0.0514	3.4516	2.1073
patchy	0.50	2	0.3500	0.5000	12	18	0.3333	42.7500	0.3984	129.2847	81.8211
patchy	0.50	2	0.3800	0.5000	12	18	1.0000	37.0000	0.8969	1253.2213	251.2601
patchy	0.50	2	0.4000	0.5000	12	18	1.0000	28.4167	0.9833	4391.2551	310.6322
patchy	0.50	2	0.4200	0.5000	12	18	1.0000	29.8333	0.9979	8256.0806	322.4300
patchy	0.50	2	0.4500	0.5000	12	18	1.0000	25.9167	1.0000	26029.0988	324.0000
patchy	0.50	6	0.3000	0.5000	12	18	0.0000		0.0046	0.0001	0.0155
patchy	0.50	6	0.3200	0.5000	12	18	0.0000		0.0646	4.0577	2.7103
patchy	0.50	6	0.3500	0.5000	12	18	0.7500	44.8889	0.6291	433.1160	187.7778
patchy	0.50	6	0.3800	0.5000	12	18	0.8333	42.0000	0.6988	1479.0664	180.3070
patchy	0.50	6	0.4000	0.5000	12	18	0.8333	34.4000	0.8817	2783.1688	200.8216
patchy	0.50	6	0.4200	0.5000	12	18	1.0000	28.7500	0.9954	11940.3433	288.2775
patchy	0.50	6	0.4500	0.5000	12	18	1.0000	24.5000	1.0000	28636.0146	321.4148
patchy	0.70	2	0.3000	0.5000	12	18	0.0000		0.0172	1.0676	1.4089
patchy	0.70	2	0.3200	0.5000	12	18	0.0000		0.0610	0.0000	0.0332
patchy	0.70	2	0.3500	0.5000	12	18	0.0833	50.0000	0.2397	113.8840	66.9939
patchy	0.70	2	0.3800	0.5000	12	18	0.9167	41.6364	0.7312	1249.3961	217.4242
patchy	0.70	2	0.4000	0.5000	12	18	1.0000	33.7500	0.9437	4085.9166	300.2678
patchy	0.70	2	0.4200	0.5000	12	18	1.0000	27.7500	0.9946	10201.1157	314.8085
patchy	0.70	2	0.4500	0.5000	12	18	1.0000	24.5833	1.0000	28429.0797	322.3267
patchy	0.70	6	0.3000	0.5000	12	18	0.0000		0.0046	0.0000	0.0263
patchy	0.70	6	0.3200	0.5000	12	18	0.0000		0.1651	2.1639	7.3808
patchy	0.70	6	0.3500	0.5000	12	18	0.3333	45.5000	0.4213	470.2427	133.4089
patchy	0.70	6	0.3800	0.5000	12	18	0.6667	41.5000	0.6322	2642.2619	208.4556
patchy	0.70	6	0.4000	0.5000	12	18	0.7500	32.5556	0.8266	7071.2526	250.0417
patchy	0.70	6	0.4200	0.5000	12	18	1.0000	31.3333	0.9159	14978.0781	245.1175
patchy	0.70	6	0.4500	0.5000	12	18	1.0000	25.1667	0.9969	30841.3960	286.6176
patchy	0.90	2	0.3000	0.5000	12	18	0.0000		0.0116	0.0000	0.0000
patchy	0.90	2	0.3200	0.5000	12	18	0.0000		0.1319	1.0109	4.0103
patchy	0.90	2	0.3500	0.5000	12	18	0.0833	52.0000	0.2747	207.8561	82.2421
patchy	0.90	2	0.3800	0.5000	12	18	0.4167	46.2000	0.3650	1332.6543	120.3293
patchy	0.90	2	0.4000	0.5000	12	18	0.5833	36.4286	0.6309	3624.9220	207.0026
patchy	0.90	2	0.4200	0.5000	12	18	1.0000	39.3333	0.8290	6872.2782	272.9243
patchy	0.90	2	0.4500	0.5000	12	18	1.0000	31.9167	0.9660	19038.9866	312.3218
patchy	0.90	6	0.3000	0.5000	12	18	0.0000		0.0103	0.0000	0.0033
patchy	0.90	6	0.3200	0.5000	12	18	0.0000		0.3032	49.1890	68.1337
patchy	0.90	6	0.3500	0.5000	12	18	0.2500	45.3333	0.3786	640.8365	122.5271
patchy	0.90	6	0.3800	0.5000	12	18	0.6667	42.0000	0.5486	3514.0566	180.1793
patchy	0.90	6	0.4000	0.5000	12	18	0.6667	42.6250	0.6533	8283.5262	213.1820
patchy	0.90	6	0.4200	0.5000	12	18	0.5833	40.7143	0.6330	11430.6624	211.1050
patchy	0.90	6	0.4500	0.5000	12	18	1.0000	35.3333	0.7492	27679.3415	227.3499
uniform	0.00	0	0.3000	0.6500	12	18	0.0000		0.0000	0.0000	0.3139
uniform	0.00	0	0.3200	0.6500	12	18	0.0000		0.0064	0.0441	0.6027
uniform	0.00	0	0.3500	0.6500	12	18	0.0000		0.0208	8.9056	2.4668
uniform	0.00	0	0.3800	0.6500	12	18	0.0000		0.3248	152.9403	55.3736
uniform	0.00	0	0.4000	0.6500	12	18	1.0000	31.5000	0.8079	1559.3684	185.7410
uniform	0.00	0	0.4200	0.6500	12	18	1.0000	28.5000	0.9720	5365.8965	316.5182
uniform	0.00	0	0.4500	0.6500	12	18	1.0000	25.5000	0.9992	21002.5939	323.9801
patchy	0.10	2	0.3000	0.6500	12	18	0.0000		0.0000	0.0000	0.1916
patchy	0.10	2	0.3200	0.6500	12	18	0.0000		0.0103	0.1307	0.6547
patchy	0.10	2	0.3500	0.6500	12	18	0.0000		0.0401	2.9817	2.5270
patchy	0.10	2	0.3800	0.6500	12	18	0.0833	31.0000	0.3475	94.0435	55.6101
patchy	0.10	2	0.4000	0.6500	12	18	1.0000	32.0833	0.7937	1313.7290	176.5679
patchy	0.10	2	0.4200	0.6500	12	18	1.0000	27.5833	0.9861	5346.4009	318.4896
patchy	0.10	2	0.4500	0.6500	12	18	1.0000	26.2500	0.9956	20180.1454	323.3954
patchy	0.10	6	0.3000	0.6500	12	18	0.0000		0.0000	0.0000	0.2025
patchy	0.10	6	0.3200	0.6500	12	18	0.0000		0.0075	0.0000	0.1274
patchy	0.10	6	0.3500	0.6500	12	18	0.0000		0.0347	0.0277	0.1862
patchy	0.10	6	0.3800	0.6500	12	18	0.1667	27.0000	0.4041	167.3101	67.6264
patchy	0.10	6	0.4000	0.6500	12	18	0.7500	35.0000	0.7729	1644.1097	191.9464
patchy	0.10	6	0.4200	0.6500	12	18	1.0000	31.3333	0.9717	5744.0163	303.7362
patchy	0.10	6	0.4500	0.6500	12	18	1.0000	25.8333	0.9933	19852.9483	323.1074
patchy	0.30	2	0.3000	0.6500	12	18	0.0000		0.0010	0.0000	0.1536
patchy	0.30	2	0.3200	0.6500	12	18	0.0000		0.0054	0.0000	0.0444
patchy	0.30	2	0.3500	0.6500	12	18	0.0000		0.0280	0.0000	0.0000
patchy	0.30	2	0.3800	0.6500	12	18	0.0833	36.0000	0.4033	380.5977	67.8014
patchy	0.30	2	0.4000	0.6500	12	18	0.8333	31.9000	0.7163	1485.5422	184.7724
patchy	0.30	2	0.4200	0.6500	12	18	1.0000	29.0000	0.9205	5884.4994	290.2149
patchy	0.30	2	0.4500	0.6500	12	18	1.0000	27.1667	0.9979	20539.2880	323.4712
patchy	0.30	6	0.3000	0.6500	12	18	0.0000		0.0000	0.0000	0.1995
patchy	0.30	6	0.3200	0.6500	12	18	0.0000		0.0098	0.2735	0.6482
patchy	0.30	6	0.3500	0.6500	12	18	0.0000		0.0288	0.1059	0.4262
patchy	0.30	6	0.3800	0.6500	12	18	0.0833	31.0000	0.3819	331.2653	83.6496
patchy	0.30	6	0.4000	0.6500	12	18	0.8333	36.1000	0.7616	2526.3667	228.9277
patchy	0.30	6	0.4200	0.6500	12	18	0.9167	34.0909	0.8681	6156.3084	262.1497
patchy	0.30	6	0.4500	0.6500	12	18	1.0000	24.9167	0.9997	20142.0796	318.0673
patchy	0.50	2	0.3000	0.6500	12	18	0.0000		0.0000	0.0000	0.1475
patchy	0.50	2	0.3200	0.6500	12	18	0.0000		0.0064	0.0000	0.0855
patchy	0.50	2	0.3500	0.6500	12	18	0.0000		0.0710	31.3425	8.4424
patchy	0.50	2	0.3800	0.6500	12	18	0.4167	38.6000	0.3796	632.0657	95.9573
patchy	0.50	2	0.4000	0.6500	12	18	0.6667	39.3750	0.6271	1986.7746	184.3536
patchy	0.50	2	0.4200	0.6500	12	18	1.0000	34.1667	0.9077	5916.7205	289.7677
patchy	0.50	2	0.4500	0.6500	12	18	1.0000	27.0000	0.9946	18833.5984	321.7278
patchy	0.50	6	0.3000	0.6500	12	18	0.0000		0.0054	0.0000	0.1852
patchy	0.50	6	0.3200	0.6500	12	18	0.0000		0.0159	0.2405	0.7858
patchy	0.50	6	0.3500	0.6500	12	18	0.0000		0.0442	0.0000	0.0006
patchy	0.50	6	0.3800	0.6500	12	18	0.5000	39.3333	0.4138	581.5938	121.8543
patchy	0.50	6	0.4000	0.6500	12	18	0.8333	37.6000	0.6664	2425.8322	200.9691
patchy	0.50	6	0.4200	0.6500	12	18	1.0000	35.1667	0.7806	7140.7367	250.5384
patchy	0.50	6	0.4500	0.6500	12	18	1.0000	28.3333	0.9231	23210.1679	290.0723
patchy	0.70	2	0.3000	0.6500	12	18	0.0000		0.0000	0.0002	0.1831
patchy	0.70	2	0.3200	0.6500	12	18	0.0000		0.0093	0.0001	0.0577
patchy	0.70	2	0.3500	0.6500	12	18	0.0000		0.0859	0.0000	0.0000
patchy	0.70	2	0.3800	0.6500	12	18	0.2500	37.6667	0.3814	728.2089	118.6085
patchy	0.70	2	0.4000	0.6500	12	18	0.3333	38.0000	0.4722	1701.2793	155.0431
patchy	0.70	2	0.4200	0.6500	12	18	0.6667	38.6250	0.6998	3608.6900	223.3839
patchy	0.70	2	0.4500	0.6500	12	18	1.0000	29.1667	0.9465	17625.3937	306.6060
patchy	0.70	6	0.3000	0.6500	12	18	0.0000		0.0000	0.0004	0.1804
patchy	0.70	6	0.3200	0.6500	12	18	0.0000		0.0159	3.8257	2.2127
patchy	0.70	6	0.3500	0.6500	12	18	0.0000		0.1307	0.0000	0.0587
patchy	0.70	6	0.3800	0.6500	12	18	0.3333	36.5000	0.4084	1017.8982	134.2420
patchy	0.70	6	0.4000	0.6500	12	18	0.6667	35.2500	0.5504	4457.7577	178.5702
patchy	0.70	6	0.4200	0.6500	12	18	0.7500	38.6667	0.6245	8299.3465	198.3781
patchy	0.70	6	0.4500	0.6500	12	18	0.6667	26.2500	0.7055	19770.3279	227.5238
patchy	0.90	2	0.3000	0.6500	12	18	0.0000		0.0046	0.0000	0.1643
patchy	0.90	2	0.3200	0.6500	12	18	0.0000		0.0113	0.0000	0.0050
patchy	0.90	2	0.3500	0.6500	12	18	0.0000		0.1543	5.8092	10.5454
patchy	0.90	2	0.3800	0.6500	12	18	0.2500	44.3333	0.2932	671.8719	93.2346
patchy	0.90	2	0.4000	0.6500	12	18	0.2500	43.3333	0.4290	1831.0385	142.3679
patchy	0.90	2	0.4200	0.6500	12	18	0.6667	47.7500	0.5594	5232.3849	188.5133
patchy	0.90	2	0.4500	0.6500	12	18	0.7500	42.4444	0.6214	13052.9437	206.9555
patchy	0.90	6	0.3000	0.6500	12	18	0.0000		0.0036	0.0000	0.2101
patchy	0.90	6	0.3200	0.6500	12	18	0.0000		0.0077	0.0000	0.0099
patchy	0.90	6	0.3500	0.6500	12	18	0.1667	49.0000	0.2827	132.5659	74.8808
patchy	0.90	6	0.3800	0.6500	12	18	0.3333	45.5000	0.3863	1417.9403	125.6498
patchy	0.90	6	0.4000	0.6500	12	18	0.3333	43.7500	0.3933	3110.8379	128.8433
patchy	0.90	6	0.4200	0.6500	12	18	0.8333	36.8000	0.6764	11654.5190	218.9349
patchy	0.90	6	0.4500	0.6500	12	18	0.5833	38.4286	0.6042	31168.5438	196.4381
uniform	0.00	0	0.3000	0.8000	12	18	0.0000		0.0000	0.0000	0.3759
uniform	0.00	0	0.3200	0.8000	12	18	0.0000		0.0000	0.0000	0.5759
uniform	0.00	0	0.3500	0.8000	12	18	0.0000		0.0093	0.0000	0.0000
uniform	0.00	0	0.3800	0.8000	12	18	0.0000		0.0792	0.0000	0.0000
uniform	0.00	0	0.4000	0.8000	12	18	0.0000		0.3300	465.2882	87.8748
uniform	0.00	0	0.4200	0.8000	12	18	0.8333	27.5000	0.6507	3091.5867	183.5202
uniform	0.00	0	0.4500	0.8000	12	18	1.0000	29.0000	0.9802	15049.0648	314.5481
patchy	0.10	2	0.3000	0.8000	12	18	0.0000		0.0000	0.0000	0.4634
patchy	0.10	2	0.3200	0.8000	12	18	0.0000		0.0054	0.0000	0.2794
patchy	0.10	2	0.3500	0.8000	12	18	0.0000		0.0239	0.0000	0.0000
patchy	0.10	2	0.3800	0.8000	12	18	0.0000		0.0831	32.0511	3.2972
patchy	0.10	2	0.4000	0.8000	12	18	0.0833	27.0000	0.3372	282.0200	85.6591
patchy	0.10	2	0.4200	0.8000	12	18	0.8333	29.0000	0.5928	2660.5496	164.7170
patchy	0.10	2	0.4500	0.8000	12	18	1.0000	27.4167	0.9802	15746.9184	313.0476
patchy	0.10	6	0.3000	0.8000	12	18	0.0000		0.0026	0.0000	0.3896
patchy	0.10	6	0.3200	0.8000	12	18	0.0000		0.0000	0.0000	0.3730
patchy	0.10	6	0.3500	0.8000	12	18	0.0000		0.0319	0.0000	0.0000
patchy	0.10	6	0.3800	0.8000	12	18	0.0000		0.0957	21.7111	2.8304
patchy	0.10	6	0.4000	0.8000	12	18	0.0000		0.3248	550.6985	80.7449
patchy	0.10	6	0.4200	0.8000	12	18	0.8333	29.9000	0.7060	3277.5665	194.1143
patchy	0.10	6	0.4500	0.8000	12	18	1.0000	26.5833	0.9817	17719.0871	312.7970
patchy	0.30	2	0.3000	0.8000	12	18	0.0000		0.0021	0.0000	0.2485
patchy	0.30	2	0.3200	0.8000	12	18	0.0000		0.0005	0.0000	0.4584
patchy	0.30	2	0.3500	0.8000	12	18	0.0000		0.0293	0.0000	0.0001
patchy	0.30	2	0.3800	0.8000	12	18	0.0000		0.1073	13.0506	6.4112
patchy	0.30	2	0.4000	0.8000	12	18	0.0833	31.0000	0.3166	546.0779	73.7657
patchy	0.30	2	0.4200	0.8000	12	18	0.8333	32.6000	0.6443	2711.6235	183.8635
patchy	0.30	2	0.4500	0.8000	12	18	1.0000	26.9167	0.9604	14559.0601	306.2551
patchy	0.30	6	0.3000	0.8000	12	18	0.0000		0.0000	0.0000	0.3347
patchy	0.30	6	0.3200	0.8000	12	18	0.0000		0.0021	0.0000	0.4806
patchy	0.30	6	0.3500	0.8000	12	18	0.0000		0.0306	8.0368	2.3786
patchy	0.30	6	0.3800	0.8000	12	18	0.0000		0.1283	1.1400	5.9208
patchy	0.30	6	0.4000	0.8000	12	18	0.1667	31.5000	0.4331	629.6156	103.7621
patchy	0.30	6	0.4200	0.8000	12	18	0.6667	36.2500	0.6438	2949.3651	202.1111
patchy	0.30	6	0.4500	0.8000	12	18	1.0000	26.0833	0.8943	19204.4095	286.1108
patchy	0.50	2	0.3000	0.8000	12	18	0.0000		0.0000	0.0000	0.3000
patchy	0.50	2	0.3200	0.8000	12	18	0.0000		0.0067	0.0000	0.0400
patchy	0.50	2	0.3500	0.8000	12	18	0.0000		0.0378	10.5377	3.0592
patchy	0.50	2	0.3800	0.8000	12	18	0.0000		0.1489	27.6398	25.9716
patchy	0.50	2	0.4000	0.8000	12	18	0.0000		0.2948	580.5846	79.8291
patchy	0.50	2	0.4200	0.8000	12	18	0.9167	37.9091	0.6698	3617.4942	197.6437
patchy	0.50	2	0.4500	0.8000	12	18	1.0000	31.2500	0.8881	16606.8942	287.8789
patchy	0.50	6	0.3000	0.8000	12	18	0.0000		0.0005	0.0000	0.1740
patchy	0.50	6	0.3200	0.8000	12	18	0.0000		0.0082	0.0000	0.0582
patchy	0.50	6	0.3500	0.8000	12	18	0.0000		0.0535	46.7137	9.1733
patchy	0.50	6	0.3800	0.8000	12	18	0.0833	51.0000	0.2106	156.0685	45.3140
patchy	0.50	6	0.4000	0.8000	12	18	0.1667	47.0000	0.3398	1076.2824	102.6050
patchy	0.50	6	0.4200	0.8000	12	18	0.6667	38.1250	0.6345	4947.9334	193.4825
patchy	0.50	6	0.4500	0.8000	12	18	0.9167	30.1818	0.8189	21899.7873	269.9971
patchy	0.70	2	0.3000	0.8000	12	18	0.0000		0.0000	0.0000	0.3597
patchy	0.70	2	0.3200	0.8000	12	18	0.0000		0.0193	2.8537	2.4981
patchy	0.70	2	0.3500	0.8000	12	18	0.0000		0.0373	0.0000	0.0627
patchy	0.70	2	0.3800	0.8000	12	18	0.0000		0.1330	207.9498	34.7402
patchy	0.70	2	0.4000	0.8000	12	18	0.3333	39.2500	0.3974	1252.9127	127.9382
patchy	0.70	2	0.4200	0.8000	12	18	0.4167	45.2000	0.4882	2998.4019	160.3116
patchy	0.70	2	0.4500	0.8000	12	18	0.9167	30.0000	0.8619	16851.4963	280.6824
patchy	0.70	6	0.3000	0.8000	12	18	0.0000		0.0005	0.0000	0.3036
patchy	0.70	6	0.3200	0.8000	12	18	0.0000		0.0039	0.0000	0.0897
patchy	0.70	6	0.3500	0.8000	12	18	0.0000		0.0831	94.6746	14.3866
patchy	0.70	6	0.3800	0.8000	12	18	0.2500	40.6667	0.2541	238.3301	76.8453
patchy	0.70	6	0.4000	0.8000	12	18	0.4167	45.0000	0.4560	2286.1309	150.4283
patchy	0.70	6	0.4200	0.8000	12	18	0.7500	41.2222	0.6188	6265.1206	203.9069
patchy	0.70	6	0.4500	0.8000	12	18	0.9167	36.3636	0.7220	17985.0519	232.8840
patchy	0.90	2	0.3000	0.8000	12	18	0.0000		0.0046	0.0000	0.1816
patchy	0.90	2	0.3200	0.8000	12	18	0.0000		0.0116	0.0000	0.0104
patchy	0.90	2	0.3500	0.8000	12	18	0.0000		0.0468	0.0000	0.0142
patchy	0.90	2	0.3800	0.8000	12	18	0.0833	41.0000	0.1957	185.9249	58.5428
patchy	0.90	2	0.4000	0.8000	12	18	0.3333	46.0000	0.4347	1530.9310	143.8367
patchy	0.90	2	0.4200	0.8000	12	18	0.5000	38.1667	0.5242	3869.0055	174.8649
patchy	0.90	2	0.4500	0.8000	12	18	0.6667	42.0000	0.6543	11639.1186	216.3525
patchy	0.90	6	0.3000	0.8000	12	18	0.0000		0.0057	0.0000	0.1567
patchy	0.90	6	0.3200	0.8000	12	18	0.0000		0.0139	0.0231	0.3368
patchy	0.90	6	0.3500	0.8000	12	18	0.0000		0.0947	0.0000	0.0024
patchy	0.90	6	0.3800	0.8000	12	18	0.0833	37.0000	0.3207	484.3029	105.0311
patchy	0.90	6	0.4000	0.8000	12	18	0.5000	38.3333	0.5028	3152.4678	166.1328
patchy	0.90	6	0.4200	0.8000	12	18	0.6667	40.2500	0.6204	8853.0506	202.8751
patchy	0.90	6	0.4500	0.8000	12	18	0.7500	32.1111	0.6237	24614.1614	201.9606
