# Supplementary material for: Mechanistic constraints in dengue severity: a systematic review with evidence stratification and agent-based evaluation of logical sufficiency
Source: Front Immunol. 2026 Jun 19;17:1831371. doi: 10.3389/fimmu.2026.1831371 (PMC13328458; doi:10.3389/fimmu.2026.1831371)
Supplement: Supplementary Table 1 — Study-level registry of all 59 claim-bearing included records. Fields: SCR ID, reference number, first author, year, PMID/DOI, study design, population/model, mechanism family, outcome/domain, evidence tier, claim ceiling, reason for inclusion, key signal, and row-level claim note. A machine-readable TSV export and formatted XLSX workbook are provided as supplementary data. [file DataSheet1.zip › Supplementary_File_S1_13_ABM_U2F_Strength_Summary.tsv]

recruitment_sensitivity	barrier_heterogeneity_strength	uniform_boundary_vrr	max_abs_boundary_shift	worst_patch_scale	worst_patch_boundary_vrr	span_range_at_uniform_boundary	uniform_span_at_uniform_boundary
0.2000	0.1000	0.3000	0.0000	2	0.3000	0.0000	1.0000
0.2000	0.3000	0.3000	0.0000	2	0.3000	0.0000	1.0000
0.2000	0.5000	0.3000	0.0000	2	0.3000	0.0000	1.0000
0.2000	0.7000	0.3000	0.0000	2	0.3000	0.0000	1.0000
0.2000	0.9000	0.3000	0.0000	2	0.3000	0.0000	1.0000
0.3500	0.1000	0.3000	0.0000	2	0.3000	0.4167	0.9167
0.3500	0.3000	0.3000	0.0200	6	0.3200	0.5000	0.9167
0.3500	0.5000	0.3000	0.0200	2	0.3200	0.6667	0.9167
0.3500	0.7000	0.3000	0.0200	2	0.3200	0.7500	0.9167
0.3500	0.9000	0.3000	0.0500	2	0.3500	0.9167	0.9167
0.5000	0.1000	0.3800	0.0300	2	0.3500	0.0000	1.0000
0.5000	0.3000	0.3800	0.0000	2	0.3800	0.0833	1.0000
0.5000	0.5000	0.3800	0.0300	6	0.3500	0.1667	1.0000
0.5000	0.7000	0.3800	0.0000	2	0.3800	0.3333	1.0000
0.5000	0.9000	0.3800	0.0200	2	0.4000	0.5833	1.0000
0.6500	0.1000	0.4000	0.0000	2	0.4000	0.2500	1.0000
0.6500	0.3000	0.4000	0.0000	2	0.4000	0.1667	1.0000
0.6500	0.5000	0.4000	0.0200	6	0.3800	0.3333	1.0000
0.6500	0.7000	0.4000	0.0200	2	0.4200	0.6667	1.0000
0.6500	0.9000	0.4000	0.0200	2	0.4200	0.7500	1.0000
0.8000	0.1000	0.4200	0.0000	2	0.4200	0.0000	0.8333
0.8000	0.3000	0.4200	0.0000	2	0.4200	0.1666	0.8333
0.8000	0.5000	0.4200	0.0000	2	0.4200	0.2500	0.8333
0.8000	0.7000	0.4200	0.0300	2	0.4500	0.4166	0.8333
0.8000	0.9000	0.4200	0.0200	6	0.4000	0.3333	0.8333
