# Supplementary material for: Mechanistic constraints in dengue severity: a systematic review with evidence stratification and agent-based evaluation of logical sufficiency
Source: Front Immunol. 2026 Jun 19;17:1831371. doi: 10.3389/fimmu.2026.1831371 (PMC13328458; doi:10.3389/fimmu.2026.1831371)
Supplement: Supplementary File S1 — ABM parameter sweep outputs in TSV format. Includes the two phase-map tables, U1-A through U1-D outputs, and U2-A through U2-F structural-enrichment sweeps. All files include full parameter configurations and summary metrics per condition. [file Supplementaryfile1.zip]

Archive with 5 entries (5 files):
- 04_Supplementary_Table_1_Included_Studies.xlsx
- 05_Supplementary_Table_2_Excluded_and_Not_Retrieved.xlsx
- 06_Supplementary_Table_3_S1_to_ABM_Translation_Audit.xlsx
- 07_Supplementary_File_S1_ABM_Outputs.zip
- 08_Supplementary_File_S2_Protocol_and_Eligibility.docx
