# Supplementary material for: Mechanistic constraints in dengue severity: a systematic review with evidence stratification and agent-based evaluation of logical sufficiency
Source: Front Immunol. 2026 Jun 19;17:1831371. doi: 10.3389/fimmu.2026.1831371 (PMC13328458; doi:10.3389/fimmu.2026.1831371)
Supplement: Supplementary File S1 — ABM parameter sweep outputs in TSV format. Includes the two phase-map tables, U1-A through U1-D outputs, and U2-A through U2-F structural-enrichment sweeps. All files include full parameter configurations and summary metrics per condition. [file Supplementaryfile1.zip › 04_Supplementary_Table_1_Included_Studies.xlsx]

## Sheet: Supplementary Table S1
Supplementary Table S1. Study-level registry of all 59 included records, with reference number, PMID/DOI, study design, population/model, mechanism family, outcome/domain, evidence tier, claim ceiling, and reason for inclusion. Row-level claim ceilings remain family-based (C1_conditional/C2); C0 operates in the manuscript as an interpretive restriction category derived from null interventional ev…
SCR ID	Reference number	First author	Year	PMID	DOI	Mechanism ID	Mechanism family	E-tier	Claim ceiling	Citation	Title	Journal	Study design	Population / model	Outcome / domain	Biomarker / readout	Effect measure	Reason for inclusion	Key signal	Row claim note
SCR-00015	6	Khor	2025	41408303	10.1186/s12967-025-07521-z	DENV-M01	vascular_permeability	E3	C1_conditional	Khor (2025)	Evaluation of immune-endothelial activation markers for the differentiation of severe dengue.	J Transl Med	prospective_cohort	dengue_patients	endothelial_barrier_integrity	Syndecan-1; VCAM-1; IL-10; IL-6	AUC	Original dengue-relevant mechanistic record with retrievable quantitative or direction-of-effect information; contributes to the DENV-M01 claim-bearing family synthesis.	AUC=0.784 (SDC-1+CD163+VCAM-1 panel)	C2
SCR-00022	22	McBride	2025	41180006	10.1093/ofid/ofaf632	DENV-M01	vascular_permeability	E3	C1_conditional	McBride (2025)	Persistent Subclinical Inflammation and Long-term Functional and Cognitive Outcomes After Dengue Shock and Septic Shock in Vietnam.	Open Forum Infect Dis	prospective_cohort	dengue_shock_survivors	plasma_leakage	VCAM-1; IL-6	not_reported	Original dengue-relevant mechanistic record with retrievable quantitative or direction-of-effect information; contributes to the DENV-M01 claim-bearing family synthesis.	p_only<0.01 (IL-6 ferritin DS/SS vs controls)	C1_conditional
SCR-00043	23	Mishra	2025	40189910	10.1080/21505594.2025.2489751	DENV-M01	vascular_permeability	E3	C1_conditional	Mishra (2025)	Ponatinib and other clinically approved inhibitors of Src and Rho-A kinases abrogate dengue virus serotype 2- induced endothelial permeability.	Virulence	animal_mouse	adult_patients	endothelial_barrier_integrity	Angiopoietin-2; Tie-2; VE-cadherin; NS1	not_reported	Original dengue-relevant mechanistic record with retrievable quantitative or direction-of-effect information; contributes to the DENV-M01 claim-bearing family synthesis.	qualitative_significant_decrease (ROCK inhibitors Netarsudil Ripasudil DENV2 HMEC-1 permeability 100nM)	C2
SCR-00050	24	Alfaro-Garcia	2025	40076764	10.3390/ijms26052139	DENV-M01	vascular_permeability	E3	C1_conditional	Alfaro-Garcia (2025)	Characterization of the Temporal Dynamics of the Endothelial-Mesenchymal-like Transition Induced by Soluble Factors from Dengue Virus Infection in Microvascular Endothelial Cells.	Int J Mol Sci	cell_endothelial	HMEC_1	endothelial_barrier_integrity	MPO; IL-10; IL-6; MCP-1	not_reported	Original dengue-relevant mechanistic record with retrievable quantitative or direction-of-effect information; contributes to the DENV-M01 claim-bearing family synthesis.	qualitative_significant_increase (CMDV increased HMEC-1 permeability, stiffness, and EndMT-associated proteins in microvascular endothelial cells)	C2
SCR-00058	25	Kumari	2025	39745465	10.1128/jvi.01861-24	DENV-M01	vascular_permeability	E3	C1_conditional	Kumari (2025)	Induction of PD-1 and CD44 in CD4(+) T cells by circulatory extracellular vesicles from severe dengue patients drives endothelial damage via the NF-kB signaling pathway.	J Virol	cell_endothelial	dengue_patients	endothelial_barrier_integrity	hyaluronan; ICAM-1; VCAM-1; NLRP3_inflammasome	not_reported	Original dengue-relevant mechanistic record with retrievable quantitative or direction-of-effect information; contributes to the DENV-M01 claim-bearing family synthesis.	qualitative_significant_decrease (EC migration SD-EV vs HD-EV dengue plasma EV proteomics)	C2
SCR-00065	26	Suppiah	2025	39397194	10.1007/s11262-024-02114-2	DENV-M01	vascular_permeability	E3	C1_conditional	Suppiah (2025)	Unraveling potential gene biomarkers for dengue infection through RNA sequencing.	Virus Genes	prospective_cohort	dengue_patients	endothelial_barrier_integrity	Syndecan-1; NETs; MCP-1; albumin_leakage	p_value	Original dengue-relevant mechanistic record with retrievable quantitative or direction-of-effect information; contributes to the DENV-M01 claim-bearing family synthesis.	FDR-significant host transcriptome shifts with upregulation of IFI27, SDC1, CCL2, and related dengue-severity response genes versus healthy controls	C2
SCR-00064	27	Lien	2024	39409186	10.3390/ijms251910858	DENV-M01	vascular_permeability	E3	C1_conditional	Lien (2024)	Dengue Envelope Protein as a Cytotoxic Factor Inducing Hemorrhage and Endothelial Cell Death in Mice.	Int J Mol Sci	retrospective_cohort	dengue_patients	plasma_leakage	Angiopoietin-1; NETs; platelet_count; thrombomodulin	not_reported	Original dengue-relevant mechanistic record with retrievable quantitative or direction-of-effect information; contributes to the DENV-M01 claim-bearing family synthesis.	p_only<0.01 (rEIII anti-platelet Ig caspase-3 apoptosis HMEC-1 endothelial mouse CD31+)	C2
SCR-00066	28	Bur	2024	39350232	10.1186/s40794-024-00230-3	DENV-M01	vascular_permeability	E3	C1_conditional	Bur (2024)	Early intervention of 5% albumin shown superior control of vascular integrity and function compared to ringer's lactatein hospitalized adult with grade I & II Dengue hemorrhagic fever: a multicenter randomized controlled trial in Indonesia.	Trop Dis Travel Med Vaccines	RCT	dengue_patients	endothelial_barrier_integrity	NETs; platelet_count; albumin_leakage	p_value	Original dengue-relevant mechanistic record with retrievable quantitative or direction-of-effect information; contributes to the DENV-M01 claim-bearing family synthesis.	p_only (hemoconcentration/platelet/LOS albumin vs RL RCT)	C1_conditional
SCR-00068	29	Lim	2024	39263317	10.1016/j.bbrep.2024.101814	DENV-M01	vascular_permeability	E3	C1_conditional	Lim (2024)	In vitro analysis of VEGF-mediated endothelial permeability and the potential therapeutic role of Anti-VEGF in severe dengue.	Biochem Biophys Rep	cell_endothelial	pulmonary_microvascular_endothelial_cells	endothelial_barrier_integrity	PECAM-1; NETs; IL-6; MCP-1	fold_change	Original dengue-relevant mechanistic record with retrievable quantitative or direction-of-effect information; contributes to the DENV-M01 claim-bearing family synthesis.	VEGF increased FITC-dextran flux and endothelial gap formation, while anti-VEGF attenuated permeability in the cell monolayer assay	C2
SCR-00084	30	McBride	2024	38536887	10.1371/journal.pntd.0012071	DENV-M01	vascular_permeability	E3	C1_conditional	McBride (2024)	Endothelial and inflammatory pathophysiology in dengue shock: New insights from a prospective cohort study in Vietnam.	PLoS Negl Trop Dis	prospective_cohort	dengue_shock_patients	plasma_leakage	Syndecan-1; heparan_sulfate; Angiopoietin-1; Angiopoietin-2	correlation	Original dengue-relevant mechanistic record with retrievable quantitative or direction-of-effect information; contributes to the DENV-M01 claim-bearing family synthesis.	not_reported (DS n=135 vs SS n=35 vs HC)	C1_conditional
SCR-00104	31	Lien	2023	37298220	10.3390/ijms24119270	DENV-M01	vascular_permeability	E3	C1_conditional	Lien (2023)	Simulation of Hemorrhage Pathogenesis in Mice through Dual Stimulation with Dengue Envelope Protein Domain III-Coated Nanoparticles and Antiplatelet Antibody.	Int J Mol Sci	animal_mouse	dengue_patients	plasma_leakage	Angiopoietin-1; NETs; platelet_count	not_reported	Original dengue-relevant mechanistic record with retrievable quantitative or direction-of-effect information; contributes to the DENV-M01 claim-bearing family synthesis.	qualitative_significant_increase (rEIII-SNPs anti-CD41 thrombocytopenia hemorrhage two-hit mouse)	C2
SCR-00114	32	Garishah	2023	36595532	10.1371/journal.pntd.0011041	DENV-M01	vascular_permeability	E3	C1_conditional	Garishah (2023)	Longitudinal proteomic profiling of the inflammatory response in dengue patients.	PLoS Negl Trop Dis	prospective_cohort	dengue_patients	endothelial_barrier_integrity	Syndecan-1; NETs; MPO; IL-10	not_reported	Original dengue-relevant mechanistic record with retrievable quantitative or direction-of-effect information; contributes to the DENV-M01 claim-bearing family synthesis.	Longitudinal plasma proteomics resolved dengue inflammatory trajectories and highlighted severity-linked endothelial injury modules	C2
SCR-00133	33	Cunha	2022	35779208	10.1007/s42770-022-00784-4	DENV-M01	vascular_permeability	E3	C1_conditional	Cunha (2022)	A fatal case of dengue hemorrhagic fever associated with dengue virus 4 (DENV-4) in Brazil: genomic and histopathological findings.	Braz J Microbiol	case_report	fatal_pediatric_case	plasma_leakage	NETs; MPO; albumin_leakage	not_reported	Original dengue-relevant mechanistic record with retrievable quantitative or direction-of-effect information; contributes to the DENV-M01 claim-bearing family synthesis.	Fatal pediatric DENV-4 case showed endothelial immunohistochemistry positivity and multi-organ histopathological injury with genome confirmation	C2
SCR-00137	11	Malavige	2022	35648794	10.1371/journal.pntd.0010123	DENV-M01	vascular_permeability	E3	C1_conditional	Malavige (2022)	Efficacy of rupatadine in reducing the incidence of dengue haemorrhagic fever in patients with acute dengue: A randomised, double blind, placebo-controlled trial.	PLoS Negl Trop Dis	RCT	dengue_patients	plasma_leakage	NS1; platelet_count; albumin_leakage; TEER	RR	Original dengue-relevant mechanistic record with retrievable quantitative or direction-of-effect information; contributes to the DENV-M01 claim-bearing family synthesis.	RR=0.68 (rupatadine DHF prevention NOT significant)	C1_conditional
SCR-00138	34	Cipitelli	2022	35631030	10.3390/pathogens11050509	DENV-M01	vascular_permeability	E3	C1_conditional	Cipitelli (2022)	Subsets of Cytokines and Chemokines from DENV-4-Infected Patients Could Regulate the Endothelial Integrity of Cultured Microvascular Endothelial Cells.	Pathogens	retrospective_cohort	dengue_patients	endothelial_barrier_integrity	heparan_sulfate; VE-cadherin; PECAM-1; MPO	not_reported	Original dengue-relevant mechanistic record with retrievable quantitative or direction-of-effect information; contributes to the DENV-M01 claim-bearing family synthesis.	p_only<0.05 (IL-10 differentiates DF vs DFWS/Sev; TNF-a IL-8 CXCL10 CCL2 dengue vs HD n=80)	C2
SCR-00146	17	Mukherjee	2022	35348620	10.1093/cei/uxac018	DENV-M01	vascular_permeability	E3	C1_conditional	Mukherjee (2022)	Clinical significance of differential serum-signatures for early prediction of severe dengue among Eastern Indian patients.	Clin Exp Immunol	cross_sectional	dengue_patients	severe_dengue_outcome	Ang2; VEGF; CRP; SAA2; ApoA1; fibrinogen; AST; ALT	ROC_cutoff; ROC_AUC; group_mean_difference	Original dengue-relevant mechanistic record with retrievable quantitative or direction-of-effect information; contributes to the DENV-M01 claim-bearing family synthesis.	Severe dengue vs DwoWS: Ang2 1728 +/- 140.9 pg/mL (P<0.0001), VEGF 644.1 +/- 22.81 pg/mL (P<0.0001), fibrinogen 43612 +/- 7093 ng/mL (P<0.0001); figure-derived RO...	C1_conditional
SCR-00149	35	Meuren	2022	35185902	10.3389/fimmu.2022.810376	DENV-M01	vascular_permeability	E3	C1_conditional	Meuren (2022)	Infection of Endothelial Cells by Dengue Virus Induces ROS Production by Different Sources Affecting Virus Replication, Cellular Activation, Death and Vascular Permeability.	Front Immunol	prospective_cohort	dengue_patients	endothelial_barrier_integrity	MPO; IL-6	not_reported	Original dengue-relevant mechanistic record with retrievable quantitative or direction-of-effect information; contributes to the DENV-M01 claim-bearing family synthesis.	qualitative_significant_increase (ROS HBMEC 48-72hpi)	C2
SCR-00152	12	Tunjungputri	2022	34995275	10.1371/journal.pntd.0010051	DENV-M01	vascular_permeability	E3	C1_conditional	Tunjungputri (2022)	Effect of oseltamivir phosphate versus placebo on platelet recovery and plasma leakage in adults with dengue and thrombocytopenia; a phase 2, multicenter, double-blind, randomized trial.	PLoS Negl Trop Dis	RCT	dengue_patients	plasma_leakage	Syndecan-1; NETs; MPO; platelet_count	not_reported	Original dengue-relevant mechanistic record with retrievable quantitative or direction-of-effect information; contributes to the DENV-M01 claim-bearing family synthesis.	MD=+0.1day_ns (platelet recovery oseltamivir RCT)	C1_conditional
SCR-00157	36	Jacome	2021	34946137	10.3390/microorganisms9122536	DENV-M01	vascular_permeability	E3	C1_conditional	Jacome (2021)	Immunocompetent Mice Infected by Two Lineages of Dengue Virus Type 2: Observations on the Pathology of the Lung, Heart and Skeletal Muscle.	Microorganisms	cross_sectional	dengue_patients	plasma_leakage	MPO; platelet_count	not_reported	Original dengue-relevant mechanistic record with retrievable quantitative or direction-of-effect information; contributes to the DENV-M01 claim-bearing family synthesis.	p_only<0.001 (DENV-2 LineageII vs LineageI organ weight body weight ratio 14dpi p=0.035)	C2
SCR-00173	37	Sakinah	2021	34291043	10.3389/fcell.2021.637270	DENV-M01	vascular_permeability	E3	C1_conditional	Sakinah (2021)	Stem Cell Therapy in Dengue Virus-Infected BALB/C Mice Improves Hepatic Injury.	Front Cell Dev Biol	animal_mouse	BALB_c_mouse_model	plasma_leakage	NETs; MPO; platelet_count	not_reported	Original dengue-relevant mechanistic record with retrievable quantitative or direction-of-effect information; contributes to the DENV-M01 claim-bearing family synthesis.	qualitative_significant_decrease (stem cell therapy improved vascular injury, thrombocytopenia, and hepatic damage in DENV-infected BALB/c mice)	C2
SCR-00177	38	Rathore	2021	34168651	10.3389/fimmu.2021.681950	DENV-M01	vascular_permeability	E3	C1_conditional	Rathore (2021)	Immunological and Pathological Landscape of Dengue Serotypes 1-4 Infections in Immune-Competent Mice.	Front Immunol	animal_mouse	immune_competent_mouse	plasma_leakage	NETs; MPO; platelet_count	not_reported	Original dengue-relevant mechanistic record with retrievable quantitative or direction-of-effect information; contributes to the DENV-M01 claim-bearing family synthesis.	Immune-competent mice infected with DENV1-4 showed hemorrhage, hemoconcentration, thrombocytopenia, and endothelial-cell tropism	C2
SCR-00197	39	Vo	2020	33352902	10.3390/pathogens9121060	DENV-M01	vascular_permeability	E3	C1_conditional	Vo (2020)	Autoantibody Profiling in Plasma of Dengue Virus-Infected Individuals.	Pathogens	animal_mouse	dengue_patients	plasma_leakage	NETs; MPO; platelet_count; albumin_leakage	not_reported	Original dengue-relevant mechanistic record with retrievable quantitative or direction-of-effect information; contributes to the DENV-M01 claim-bearing family synthesis.	p_only<0.01 (platelet p=0.003 hematocrit p=0.05 viral load p=0.02 DHF vs DF children n=21)	C2
SCR-00199	40	Syenina	2020	33276578	10.3390/v12121379	DENV-M01	vascular_permeability	E3	C1_conditional	Syenina (2020)	Th1-Polarized, Dengue Virus-Activated Human Mast Cells Induce Endothelial Transcriptional Activation and Permeability.	Viruses	animal_mouse	pediatric_patients	endothelial_barrier_integrity	NETs; MPO; platelet_count; hematocrit	not_reported	Original dengue-relevant mechanistic record with retrievable quantitative or direction-of-effect information; contributes to the DENV-M01 claim-bearing family synthesis.	qualitative_significant_increase (DENV huMC mast cell degranulation beta-hexosaminidase)	C2
SCR-00011	41	Puerta-Guardo	2025	39651279	10.1101/2024.11.29.625931	DENV-M02	barrier_disruption	E3	C1_conditional	Puerta-Guardo (2025)	Flavivirus NS1-triggered endothelial dysfunction promotes virus dissemination.	bioRxiv	animal_mouse	adult_patients	endothelial_barrier_integrity	MPO; albumin_leakage	not_reported	Original dengue-relevant mechanistic record with retrievable quantitative or direction-of-effect information; contributes to the DENV-M02 claim-bearing family synthesis.	p_only<0.0001 (anti-NS1 mAbs block DENV NS1 endothelial hyperpermeability TEER HUVEC)	C2
SCR-00019	42	Vajjhala	2025	41218088	10.1371/journal.ppat.1013695	DENV-M02	barrier_disruption	E3	C1_conditional	Vajjhala (2025)	Dengue virus NS1 protein does not activate TLR4 and has a modest effect on endothelial monolayer integrity compared to TNF.	PLoS Pathog	animal_mouse	dengue_patients	endothelial_barrier_integrity	NS1; TLR4; NETs; MPO	not_reported	Original dengue-relevant mechanistic record with retrievable quantitative or direction-of-effect information; contributes to the DENV-M02 claim-bearing family synthesis.	qualitative_significant_increase (DENV NS1 475ng/mL macrophage medium HUVEC monolayer permeability)	C2
SCR-00047	43	Tang	2025	40131123	10.1021/acsbiomaterials.4c02410	DENV-M02	barrier_disruption	E3	C1_conditional	Tang (2025)	Revealing Mechanopathology Induced by Dengue NS1 Using Organ Chips and Single-Cell Force Spectroscopy.	ACS Biomater Sci Eng	cross_sectional	dengue_patients	endothelial_barrier_integrity	IL-6; albumin_leakage; TEER	not_reported	Original dengue-relevant mechanistic record with retrievable quantitative or direction-of-effect information; contributes to the DENV-M02 claim-bearing family synthesis.	p_only<0.05 (DENV NS1 decreases endothelial shear storage modulus G-prime SPM/AFM)	C2
SCR-00052	44	Khaing	2025	40006981	10.3390/v17020226	DENV-M02	barrier_disruption	E3	C1_conditional	Khaing (2025)	Elevated Plasma Angiopoietin-like 4 Protein Levels in Adult Patients with Dengue.	Viruses	prospective_cohort	dengue_patients	plasma_leakage	VE-cadherin; MPO; albumin_leakage	OR	Original dengue-relevant mechanistic record with retrievable quantitative or direction-of-effect information; contributes to the DENV-M02 claim-bearing family synthesis.	OR=2.5 (ANGPTL4 + plasma leakage)	C2
SCR-00061	45	Apoorva	2025	39508307	10.1080/21688370.2024.2424628	DENV-M02	barrier_disruption	E3	C1_conditional	Apoorva (2025)	Dengue virus NS1 hits hard at the barrier integrity of human cerebral microvascular endothelial cells via cellular microRNA dysregulations.	Tissue Barriers	cell_endothelial	brain_endothelial_cells	endothelial_barrier_integrity	NS1; MPO; albumin_leakage	not_reported	Original dengue-relevant mechanistic record with retrievable quantitative or direction-of-effect information; contributes to the DENV-M02 claim-bearing family synthesis.	DENV NS1 dysregulated hCMEC microRNAs with tight-junction, adherens-junction, and cytokine-pathway enrichment consistent with BBB barrier injury	C2
SCR-00060	46	Puerta-Guardo	2024	39651279	10.1101/2024.11.29.625931	DENV-M02	barrier_disruption	E3	C1_conditional	Puerta-Guardo (2024)	Flavivirus NS1-triggered endothelial dysfunction promotes virus dissemination.	bioRxiv	animal_mouse	adult_patients	endothelial_barrier_integrity	MPO; albumin_leakage	not_reported	Original dengue-relevant mechanistic record with retrievable quantitative or direction-of-effect information; contributes to the DENV-M02 claim-bearing family synthesis.	qualitative_significant_decrease (DUPLICATE_PDF_SCR00011 anti-NS1 mAbs DENV NS1 TEER HUVEC)	C2
SCR-00070	47	Chanh	2024	39193474	10.1093/oxfimm/iqae005	DENV-M02	barrier_disruption	E3	C1_conditional	Chanh (2024)	Kinetics of cardiovascular and inflammatory biomarkers in paediatric dengue shock syndrome.	Oxf Open Immunol	prospective_cohort	dengue_patients	endothelial_barrier_integrity	Syndecan-1; heparan_sulfate; hyaluronan; NETs	p_value	Original dengue-relevant mechanistic record with retrievable quantitative or direction-of-effect information; contributes to the DENV-M02 claim-bearing family synthesis.	not_reported (DSS echocardiography longitudinal)	C2
SCR-00072	48	Mishra	2024	39137755	10.4269/ajtmh.24-0115	DENV-M02	barrier_disruption	E3	C1_conditional	Mishra (2024)	The Angiopoietin-Tie-2 Axis in Children and Young Adults with Dengue Virus Infection in the Philippines.	Am J Trop Med Hyg	prospective_cohort	dengue_patients	plasma_leakage	Angiopoietin-1; Angiopoietin-2; Tie-2; VE-cadherin	RR	Original dengue-relevant mechanistic record with retrievable quantitative or direction-of-effect information; contributes to the DENV-M02 claim-bearing family synthesis.	not_reported (Ang-1 Ang-2 sTie-2 cohort n=244)	C2
SCR-00074	49	Cheng	2024	39051073	10.12122/j.issn.1673-4254.2024.07.07	DENV-M02	barrier_disruption	E3	C1_conditional	Cheng (2024)	[Baicalin suppresses type 2 dengue virus-induced autophagy of human umbilical vein endothelial cells by inhibiting the PI3K/AKT pathway].	Nan Fang Yi Ke Da Xue Xue Bao	cell_endothelial	HUVEC	autophagy	LC3-II/LC3-I; P62; Beclin-1; ATG5; STX17; SNAP29; VAMP8; p-PI3K; p-AKT; p-mTOR; DENV-2 RNA; NS1	p_value	Original dengue-relevant mechanistic record with retrievable quantitative or direction-of-effect information; contributes to the DENV-M02 claim-bearing family synthesis.	Baicalin inhibited DENV-2 replication dose-dependently in HUVECs, with strongest inhibition at 50 ug/mL; DENV-2-induced autophagy markers and PI3K/AKT/mTOR signal...	C2
SCR-00110	50	Hu	2023	36856207	10.12122/j.issn.1673-4254.2023.01.04	DENV-M02	barrier_disruption	E3	C1_conditional	Hu (2023)	[Phosphoproteomic analysis of human umbilical venous endothelial cells with DENV-2 infection].	Nan Fang Yi Ke Da Xue Xue Bao	cell_endothelial	HUVEC	severe_dengue_outcome	thrombomodulin	p_value	Original dengue-relevant mechanistic record with retrievable quantitative or direction-of-effect information; contributes to the DENV-M02 claim-bearing family synthesis.	DENV-2 altered the HUVEC phosphoproteome with enrichment in leukocyte transendothelial migration and autophagy-related signaling	C2
SCR-00126	18	Lo	2022	36106873	10.1128/jvi.00661-22	DENV-M02	barrier_disruption	E3	C1_conditional	Lo (2022)	Molecular Determinants of Tissue Specificity of Flavivirus Nonstructural Protein 1 Interaction with Endothelial Cells.	J Virol	animal_mouse	endothelial_cells; mouse_model	endothelial_barrier_integrity	TEER; NS1 binding; endothelial hyperpermeability; localized vascular leak; GDI motif	qualitative_domain_swap	Original dengue-relevant mechanistic record with retrievable quantitative or direction-of-effect information; contributes to the DENV-M02 claim-bearing family synthesis.	DENV NS1 wing domain conferred tissue-specific endothelial binding, beta-ladder contributed to hyperpermeability, and residues 91-93 (GDI) were required for DENV...	C2
SCR-00153	51	Buijsers	2021	34987504	10.3389/fimmu.2021.759570	DENV-M02	barrier_disruption	E3	C1_conditional	Buijsers (2021)	Increased Plasma Heparanase Activity and Endothelial Glycocalyx Degradation in Dengue Patients Is Associated With Plasma Leakage.	Front Immunol	prospective_cohort	dengue_patients	endothelial_barrier_integrity	Syndecan-1; heparan_sulfate; heparanase; NETs	not_reported	Original dengue-relevant mechanistic record with retrievable quantitative or direction-of-effect information; contributes to the DENV-M02 claim-bearing family synthesis.	qualitative_significant_correlation (heparanase SDC-1)	C1_conditional
SCR-00172	52	Pan	2021	34310658	10.1371/journal.ppat.1008603	DENV-M02	barrier_disruption	E3	C1_conditional	Pan (2021)	DENV NS1 and MMP-9 cooperate to induce vascular leakage by altering endothelial cell adhesion and tight junction.	PLoS Pathog	animal_mouse	dengue_patients	endothelial_barrier_integrity	MMP-9; NS1; MPO; albumin_leakage	not_reported	Original dengue-relevant mechanistic record with retrievable quantitative or direction-of-effect information; contributes to the DENV-M02 claim-bearing family synthesis.	qualitative_significant_increase (DENV NS1 induces MMP-9 expression proteolytic activity macrophages HUVECs)	C2
SCR-00176	53	Dominguez-Aleman	2021	34203931	10.3390/microorganisms9061305	DENV-M02	barrier_disruption	E3	C1_conditional	Dominguez-Aleman (2021)	Dengue Virus Induces the Expression and Release of Endocan from Endothelial Cells by an NS1-TLR4-Dependent Mechanism.	Microorganisms	animal_mouse	dengue_patients	plasma_leakage	heparanase; NS1; TLR4; ICAM-1	fold_change	Original dengue-relevant mechanistic record with retrievable quantitative or direction-of-effect information; contributes to the DENV-M02 claim-bearing family synthesis.	qualitative_significant_increase (DENV NS1 endocan mRNA expression human endothelial cells)	C2
SCR-00188	54	Lien	2021	33717109	10.3389/fimmu.2021.617251	DENV-M02	barrier_disruption	E3	C1_conditional	Lien (2021)	Exposure to Dengue Envelope Protein Domain III Induces Nlrp3 Inflammasome-Dependent Endothelial Dysfunction and Hemorrhage in Mice.	Front Immunol	animal_mouse	dengue_patients	plasma_leakage	Angiopoietin-1; NLRP3_inflammasome; NETs; platelet_count	not_reported	Original dengue-relevant mechanistic record with retrievable quantitative or direction-of-effect information; contributes to the DENV-M02 claim-bearing family synthesis.	qualitative_significant_increase (rEIII DENV HMEC-1 caspase-1 pyroptosis IL-1b thrombomodulin)	C2
SCR-00194	55	Coelho	2021	33445640	10.3390/ph14010056	DENV-M02	barrier_disruption	E3	C1_conditional	Coelho (2021)	Contact System Activation in Plasma from Dengue Patients Might Harness Endothelial Virus Replication through the Signaling of Bradykinin Receptors.	Pharmaceuticals (Basel)	prospective_cohort	dengue_patients	endothelial_barrier_integrity	NETs; MPO; IFN-gamma; platelet_count	not_reported	Original dengue-relevant mechanistic record with retrievable quantitative or direction-of-effect information; contributes to the DENV-M02 claim-bearing family synthesis.	p_only<0.001 (BK L-NMMA rescue HBMEC from DENV-2 apoptosis B2R/NO pathway)	C1_conditional
SCR-00196	19	Biering	2021	33414220	10.1126/science.abc0476	DENV-M02	barrier_disruption	E3	C1_conditional	Biering (2021)	Structural basis for antibody inhibition of flavivirus NS1-triggered endothelial dysfunction.	Science	animal_mouse	mouse_and_endothelial_models	endothelial_barrier_integrity	NS1; NETs; MPO; albumin_leakage	not_reported	Original dengue-relevant mechanistic record with retrievable quantitative or direction-of-effect information; contributes to the DENV-M02 claim-bearing family synthesis.	Anti-NS1 antibody 2B7 structurally blocked NS1 and functionally prevented endothelial dysfunction and vascular leak	C2
SCR-00012	56	Visoso-Carvajal	2025	41471247	10.3390/pathogens14121292	DENV-M03	myeloid_effector	E3	C1_conditional	Visoso-Carvajal (2025)	Interplay Between NLRP3 Activation by DENV-2 and Autophagy and Its Impact on Lipid Metabolism in HMEC-1 Cells.	Pathogens	animal_mouse	HUVEC	plasma_leakage	NLRP3_inflammasome; MPO	not_reported	Original dengue-relevant mechanistic record with retrievable quantitative or direction-of-effect information; contributes to the DENV-M03 claim-bearing family synthesis.	qualitative_significant_increase (NLRP3 NS5 caspase-1 DENV-2 infection HMEC-1 late phase)	C2
SCR-00021	57	Niranjan	2025	41189711	10.3389/fcimb.2025.1632634	DENV-M03	myeloid_effector	E3	C1_conditional	Niranjan (2025)	Effects of dengue virus type-2 serotype (DENV-2) on the expression profile of matrix metalloproteinases in THP-1, monocyte cells and their roles in endothelial dysfunctions: protective effect of atorvastatin.	Front Cell Infect Microbiol	cell_myeloid	THP1_monocytes	endothelial_barrier_integrity	Tie-2; MMP-9; MMP-14; MPO	not_reported	Original dengue-relevant mechanistic record with retrievable quantitative or direction-of-effect information; contributes to the DENV-M03 claim-bearing family synthesis.	p_only<0.001 (MMP-2 MMP-9 MMP-14 DENV all-serotypes THP-1; atorvastatin attenuates MMP-2 MMP-14)	C2
SCR-00025	58	Liu	2025	41098980	10.3389/fmed.2025.1653689	DENV-M03	myeloid_effector	E3	C1_conditional	Liu (2025)	Echinocystic acid in Momordica charantia L. exosome-like nanovesicles attenuates dengue virus-induced vascular leakage associated inflammatory mediators through macrophage metabolic reprogramming and HIF-1alpha/p300-CBP interaction.	Front Med (Lausanne)	animal_mouse	mouse_model	plasma_leakage	Angiopoietin-1; MMP-9; MPO; IL-10	not_reported	Original dengue-relevant mechanistic record with retrievable quantitative or direction-of-effect information; contributes to the DENV-M03 claim-bearing family synthesis.	qualitative_significant_decrease (MC-ELNs IL-1b IL-6 TNF-a DENV macrophage)	C2
SCR-00037	20	Yang	2025	40455726	10.1371/journal.pntd.0013084	DENV-M03	myeloid_effector	E3	C1_conditional	Yang (2025)	Soluble triggering receptor expressed on myeloid cells 1 is associated with hemoconcentration and endothelial activation in children and young adults with dengue virus infection in the Philippines.	PLoS Negl Trop Dis	prospective_cohort	dengue_patients	plasma_leakage	Angiopoietin-2; Tie-2; VCAM-1; NETs	OR	Original dengue-relevant mechanistic record with retrievable quantitative or direction-of-effect information; contributes to the DENV-M03 claim-bearing family synthesis.	OR=3.8 (sTREM-1>=130pg/mL -> hemoconcentration)	C2
SCR-00045	59	Liu	2025	40143272	10.3390/v17030344	DENV-M03	myeloid_effector	E3	C1_conditional	Liu (2025)	MCP-1 Reduction by L-SIGN Expression in Dengue Virus-Infected Liver Endothelial Cells.	Viruses	cell_endothelial	dengue_patients	endothelial_barrier_integrity	Angiopoietin-2; NETs; IFN-gamma; MCP-1	not_reported	Original dengue-relevant mechanistic record with retrievable quantitative or direction-of-effect information; contributes to the DENV-M03 claim-bearing family synthesis.	qualitative_significant_increase (L-SIGN SK-HEP-1 DENV-2 replication enhanced 24-48h MOI=5)	C2
SCR-00080	60	Wong	2024	37790301	10.1101/2023.09.21.558875	DENV-M03	myeloid_effector	E3	C1_conditional	Wong (2024)	The Inflammasome Pathway is Activated by Dengue Virus Non-structural Protein 1 and is Protective During Dengue Virus Infection.	bioRxiv	animal_mouse	dengue_patients	endothelial_barrier_integrity	NS1; TLR4; NLRP3_inflammasome; MPO	fold_change	Original dengue-relevant mechanistic record with retrievable quantitative or direction-of-effect information; contributes to the DENV-M03 claim-bearing family synthesis.	qualitative_significant_increase (DENV NS1 caspase-1 inflammasome NLRP3-independent IL-1b BMDM)	C2
SCR-00088	61	Xu	2024	38306392	10.1371/journal.pntd.0011923	DENV-M03	myeloid_effector	E3	C1_conditional	Xu (2024)	Metabolomic landscape of macrophage discloses an anabolic signature of dengue virus infection and antibody-dependent enhancement of viral infection.	PLoS Negl Trop Dis	cell_myeloid	THP1_derived_macrophages	severe_dengue_outcome	MPO; IL-10	p_value	Original dengue-relevant mechanistic record with retrievable quantitative or direction-of-effect information; contributes to the DENV-M03 claim-bearing family synthesis.	DENV infection and ADE induced an anabolic macrophage metabolomic state with glycolysis and pentose-phosphate activation	C2
SCR-00097	62	Wong	2023	37790301	10.1101/2023.09.21.558875	DENV-M03	myeloid_effector	E3	C1_conditional	Wong (2023)	The Inflammasome Pathway is Activated by Dengue Virus Non-structural Protein 1 and is Protective During Dengue Virus Infection.	bioRxiv	animal_mouse	dengue_patients	endothelial_barrier_integrity	NS1; TLR4; NLRP3_inflammasome; MPO	fold_change	Original dengue-relevant mechanistic record with retrievable quantitative or direction-of-effect information; contributes to the DENV-M03 claim-bearing family synthesis.	qualitative_significant_increase (DUPLICATE_PDF_SCR00080 DENV NS1 caspase-1 NLRP3-independent IL-1b)	C2
SCR-00115	63	Wu	2022	36587218	10.1186/s12985-022-01932-w	DENV-M03	myeloid_effector	E3	C1_conditional	Wu (2022)	Mechanism of autophagy induced by activation of the AMPK/ERK/mTOR signaling pathway after TRIM22-mediated DENV-2 infection of HUVECs.	Virol J	cell_endothelial	mouse_model	plasma_leakage	albumin_leakage	p_value	Original dengue-relevant mechanistic record with retrievable quantitative or direction-of-effect information; contributes to the DENV-M03 claim-bearing family synthesis.	p_only<0.001 (TRIM22 upregulation DENV-2 vs control HUVECs Western blot qRT-PCR)	C2
SCR-00122	64	Aguilar Briseno	2022	36240261	10.1371/journal.ppat.1010499	DENV-M03	myeloid_effector	E3	C1_conditional	Aguilar Briseno (2022)	TLR2 axis on peripheral blood mononuclear cells regulates inflammatory responses to non-infectious immature dengue virus particles.	PLoS Pathog	cell_endothelial	dengue_patients	endothelial_barrier_integrity	TLR4; NETs; MPO; IL-6	not_reported	Original dengue-relevant mechanistic record with retrievable quantitative or direction-of-effect information; contributes to the DENV-M03 claim-bearing family synthesis.	p_only<0.001 (prM-DENV2 TLR2 TLR6 CD14 NF-kB activation HEK-Blue clathrin-dependent)	C2
SCR-00139	65	Maheshwari	2022	35620424	10.1016/j.isci.2022.104384	DENV-M03	myeloid_effector	E3	C1_conditional	Maheshwari (2022)	Contrasting behavior between the three human monocyte subsets in dengue pathophysiology.	iScience	cross_sectional	dengue_children	plasma_leakage	NETs; MPO	not_reported	Original dengue-relevant mechanistic record with retrievable quantitative or direction-of-effect information; contributes to the DENV-M03 claim-bearing family synthesis.	Intermediate and classical monocytes upregulated inflammatory and vascular-permeability genes, whereas nonclassical monocytes retained barrier-stability signatures	C2
SCR-00181	66	Garishah	2021	34122402	10.3389/fimmu.2021.629167	DENV-M03	myeloid_effector	E3	C1_conditional	Garishah (2021)	Neutrophil Extracellular Traps in Dengue Are Mainly Generated NOX-Independently.	Front Immunol	prospective_cohort	dengue_patients	endothelial_barrier_integrity	Syndecan-1; NS1; E-selectin; NETs	not_reported	Original dengue-relevant mechanistic record with retrievable quantitative or direction-of-effect information; contributes to the DENV-M03 claim-bearing family synthesis.	qualitative_significant_increase (NETs early dengue)	C2
SCR-00078	67	Chew	2024	38787378	10.7554/eLife.90762	DENV-M04	receptor_gating	E2	C2	Chew (2024)	Secreted dengue virus NS1 from infection is predominantly dimeric and in complex with high-density lipoprotein.	Elife	biochemical_structural	vero_cells_and_serum	endothelial_barrier_integrity	NS1; MPO; SR-B1; HDL	not_reported	Original dengue-relevant mechanistic record with retrievable quantitative or direction-of-effect information; retained as a low-density exploratory evidence-gap record for DENV-M04, without claim promotion.	Infection-derived NS1 was predominantly dimeric and formed ApoA1/HDL complexes by XL-MS and cryo-EM	C2
SCR-00140	68	Benfrid	2022	35607830	10.15252/embr.202153600	DENV-M04	receptor_gating	E2	C2	Benfrid (2022)	Dengue virus NS1 protein conveys pro-inflammatory signals by docking onto high-density lipoproteins.	EMBO Rep	biochemical_structural	primary_macrophages_and_patient_plasma	endothelial_barrier_integrity	NS1; NETs; MPO; HDL	not_reported	Original dengue-relevant mechanistic record with retrievable quantitative or direction-of-effect information; retained as a low-density exploratory evidence-gap record for DENV-M04, without claim promotion.	NS1-HDL complexes triggered pro-inflammatory cytokines in primary macrophages and were detectable in dengue patient plasma	C2
SCR-00143	69	Yu	2022	35433510	10.3389/fcimb.2022.868407	DENV-M04	receptor_gating	E2	C2	Yu (2022)	Vimentin Inhibits Dengue Virus Type 2 Invasion of the Blood-Brain Barrier.	Front Cell Infect Microbiol	cell_endothelial	HBMEC_and_mouse_model	severe_dengue_outcome	Angiopoietin-1; Angiopoietin-2; MPO	not_reported	Original dengue-relevant mechanistic record with retrievable quantitative or direction-of-effect information; retained as a low-density exploratory evidence-gap record for DENV-M04, without claim promotion.	p_only<0.001 (vimentin phosphorylation solubility DENV-2 vs control HBMEC 12h peak)	C2
SCR-00154	21	Alcala	2022	34986002	10.1128/JVI.01664-21	DENV-M04	receptor_gating	E2	C2	Alcala (2022)	Dengue Virus NS1 Uses Scavenger Receptor B1 as a Cell Receptor in Cultured Cells.	J Virol	cell_vero	Huh7; C6/36; Vero	NS1_internalization	SR-B1; HDL; NS1 internalization; proximity ligation; surface plasmon resonance	blocking_assay	Original dengue-relevant mechanistic record with retrievable quantitative or direction-of-effect information; retained as a low-density exploratory evidence-gap record for DENV-M04, without claim promotion.	Anti-SR-B1 antibodies and HDL reduced NS1 internalization; SR-B1 siRNA reduced uptake in C6/36 cells; transient SR-B1 expression enabled NS1 internalization in Ve...	C2
SCR-00090	70	Vedpathak	2023	38235130	10.3389/fimmu.2023.1285162	DENV-M05	coagulopathy_platelet	E2	C2	Vedpathak (2023)	Platelet derived exosomes disrupt endothelial cell monolayer integrity and enhance vascular inflammation in dengue patients.	Front Immunol	prospective_cohort	dengue_patients	endothelial_barrier_integrity	Syndecan-1; heparan_sulfate; hyaluronan; VE-cadherin	p_value	Original dengue-relevant mechanistic record with retrievable quantitative or direction-of-effect information; retained as a low-density exploratory evidence-gap record for DENV-M05, without claim promotion.	p_only<0.0001 (CD41 CD62p sVCAM-1 sICAM-1 PLT-EXO)	C2
SCR-00185	71	Lien	2021	33995345	10.3389/fimmu.2021.616394	DENV-M05	coagulopathy_platelet	E2	C2	Lien (2021)	Exposure of Platelets to Dengue Virus and Envelope Protein Domain III Induces Nlrp3 Inflammasome-Dependent Platelet Cell Death and Thrombocytopenia in Mice.	Front Immunol	animal_mouse	mouse_model	plasma_leakage	TLR4; NLRP3_inflammasome; NETs; MPO	not_reported	Original dengue-relevant mechanistic record with retrievable quantitative or direction-of-effect information; retained as a low-density exploratory evidence-gap record for DENV-M05, without claim promotion.	qualitative_significant_increase (rEIII platelet activation P-selectin pyroptosis thrombocytopenia mouse)	C2
SCR-00136	72	Cheng	2022	35649379	10.1016/j.celrep.2022.110885	DENV-M06	therapeutic_mechanistic	E1	C2	Cheng (2022)	Intrinsic antiviral immunity of barrier cells revealed by an iPSC-derived blood-brain barrier cellular model.	Cell Rep	organoid	iPSC_derived_barrier_cells	endothelial_barrier_integrity	NETs; TEER	not_reported	Original dengue-relevant mechanistic record with retrievable quantitative or direction-of-effect information; retained as a low-density exploratory evidence-gap record for DENV-M06, without claim promotion.	iPSC-derived barrier cells showed intrinsic antiviral immunity restricting DENV in an exploratory blood-brain barrier model	C2
