# Supplementary material for: Mechanistic constraints in dengue severity: a systematic review with evidence stratification and agent-based evaluation of logical sufficiency
Source: Front Immunol. 2026 Jun 19;17:1831371. doi: 10.3389/fimmu.2026.1831371 (PMC13328458; doi:10.3389/fimmu.2026.1831371)
Supplement: Supplementary File S1 — ABM parameter sweep outputs in TSV format. Includes the two phase-map tables, U1-A through U1-D outputs, and U2-A through U2-F structural-enrichment sweeps. All files include full parameter configurations and summary metrics per condition. [file Supplementaryfile1.zip › 05_Supplementary_Table_2_Excluded_and_Not_Retrieved.xlsx]

## Sheet: Supplementary Table S2
Supplementary Table S2. Full-text excluded and not-retrieved records from the 2020-2025 dengue mechanistic review corpus (n=58).
SCR ID	Title	Review status	Supplementary category	Source reason
SCR-00048	Immune and vascular modulation by HERVs: the role of CXCR1 and IL18RAP in dengue severity progression.	full_text_excluded	indirect_or_method_heavy_noncore	exploratory_omics_indirect_not_core
SCR-00086	Systematic computational hunting for small RNAs derived from ncRNAs during dengue virus infection in endothelial HMEC-1 cells.	full_text_excluded	indirect_or_method_heavy_noncore	method_heavy_computational_not_core
SCR-00123	miR-142 Targets TIM-1 in Human Endothelial Cells: Potential Implications for Stroke, COVID-19, Zika, Ebola, Dengue, and Other Viral Infections.	full_text_excluded	indirect_or_method_heavy_noncore	indirect_context_not_dengue_specific
SCR-00189	Differential expression analysis and profiling of hepatic miRNA and isomiRNA in dengue hemorrhagic fever.	full_text_excluded	indirect_or_method_heavy_noncore	indirect_tissue_omics_not_core
SCR-00034	Orthoflavivirus omskense NS1 Protein Induces Microvascular Endothelial Permeability In Vitro.	full_text_excluded	non_dengue_flavivirus	omsk_hemorrhagic_fever_virus_OHFV_not_dengue_dengue_only_policy
SCR-00062	Yellow fever disease severity and endothelial dysfunction are associated with elevated serum levels of viral NS1 protein and syndecan-1.	full_text_excluded	non_dengue_flavivirus	yellow_fever_YFV_not_dengue_dengue_only_policy
SCR-00082	Japanese encephalitis virus NS1 and NS1' protein disrupts the blood-brain barrier through macrophage migration inhibitory factor-mediated autophagy.	full_text_excluded	non_dengue_flavivirus	japanese_encephalitis_JEV_not_dengue_dengue_only_policy
SCR-00102	Yellow fever disease severity and endothelial dysfunction are associated with elevated serum levels of viral NS1 protein and syndecan-1.	full_text_excluded	non_dengue_flavivirus	yellow_fever_YFV_not_dengue_dengue_only_policy
SCR-00171	Levels of Circulating NS1 Impact West Nile Virus Spread to the Brain.	full_text_excluded	non_dengue_flavivirus	west_nile_virus_WNV_not_dengue_dengue_only_policy
SCR-00003	NS1 antigen as a multifunctional mediator of the dengue pathogenesis: coagulopathy, endothelial injury, and immune activation.	not_retrieved	not_retrieved	not_found_oa
SCR-00005	Endocan as a marker of plasma leakage in dengue patients: a diagnostic study.	not_retrieved	not_retrieved	not_found_oa
SCR-00008	Dengue virus modulates the fibrinolytic system to drive vascular leakage and serves as a therapeutic target for tranexamic acid.	not_retrieved	not_retrieved	not_found_oa
SCR-00017	Dengue Virus NS1 Binds Ephrin B1 to Trigger Endothelial Dysfunction.	not_retrieved	not_retrieved	not_found_oa
SCR-00023	Secondary dengue virus infection is associated with endothelial activation and hypotension in an outpatient cohort from the Philippines.	not_retrieved	not_retrieved	not_found_oa
SCR-00030	Early events in dengue virus infection inducing cytokine storm: The dynamic interplay of pattern-recognition receptors, inflammasome activation, and biphasic NF-kappaB and STAT1-dependent inflammatory responses in human mononuclear phagocytes.	not_retrieved	not_retrieved	not_found_oa
SCR-00036	TBEV NS1 Induces Tissue-Specific Microvascular Endothelial Cell Permeability by Activating the TNF-alpha Signaling Pathway.	not_retrieved	not_retrieved	not_found_oa
SCR-00038	Heteropsine inhibits dengue virus infection, suppresses cytokine/chemokine gene expressions, and attenuates nuclear translocation of nuclear factor-kappaB in liver cell lines.	not_retrieved	not_retrieved	not_found_oa
SCR-00041	Dengue with liver involvement is associated with serum soluble thrombomodulin and P-selectin levels.	not_retrieved	not_retrieved	not_found_oa
SCR-00049	Soluble tumour necrosis factor receptor 1 predicts hospitalization in children and young adults with dengue virus infection in the Philippines.	not_retrieved	not_retrieved	not_found_oa
SCR-00051	Flavivirus-NS1 triggers the Type-I interferon response through miR-145-5p mediated regulation of scavenger receptor class B1 in human cerebral microvascular endothelial cells.	not_retrieved	not_retrieved	not_found_oa
SCR-00057	Dengue virus infection: how platelet-leukocyte crosstalk shapes thrombotic events and inflammation.	not_retrieved	not_retrieved	not_found_oa
SCR-00059	Significance of diagnostic and therapeutic potential of serum endothelial and inflammatory biomarkers in defining disease severity of dengue infected patients.	not_retrieved	not_retrieved	not_found_oa
SCR-00069	The ApoA1-mimetic peptide 4F blocks flavivirus NS1-triggered endothelial dysfunction and protects against lethal dengue virus challenge.	not_retrieved	not_retrieved	not_found_oa
SCR-00071	Increased shedding of PECAM-1 associated with elevated serum MMP-14 levels as new blood indicators of dengue disease manifestation.	not_retrieved	not_retrieved	not_found_oa
SCR-00073	Differential Proteomic Profiling at Different Phases of Dengue Infection: An Intricate Insight from Proteins to Pathogenesis.	not_retrieved	not_retrieved	not_found_oa
SCR-00077	Tanreqing injection demonstrates anti-dengue activity through the regulation of the NF-kappaB-ICAM-1/VCAM-1 axis.	not_retrieved	not_retrieved	not_found_oa
SCR-00083	Molecular mechanisms in the pathogenesis of dengue infections.	not_retrieved	not_retrieved	not_found_oa
SCR-00091	Roles of NS1 Protein in Flavivirus Pathogenesis.	not_retrieved	not_retrieved	not_found_oa
SCR-00092	Fingolimod (FTY720), an FDA-approved sphingosine 1-phosphate (S1P) receptor agonist, restores endothelial hyperpermeability in cellular and animal models of dengue virus serotype 2 infection.	not_retrieved	not_retrieved	not_found_oa
SCR-00095	Phenotypic alteration by dengue virus serotype 2 delays neutrophil apoptosis and stimulates the release of prosurvival secretome with immunomodulatory functions.	not_retrieved	not_retrieved	not_found_oa
SCR-00100	Dengue Virus Infection Alters Inter-Endothelial Junctions and Promotes Endothelial-Mesenchymal-Transition-Like Changes in Human Microvascular Endothelial Cells.	not_retrieved	not_retrieved	not_found_oa
SCR-00101	Unique Immune Blood Markers Between Severe Dengue and Sepsis in Children.	not_retrieved	not_retrieved	not_found_oa
SCR-00109	Zika virus NS1 suppresses VE-cadherin via hsa-miR-29b-3p/DNMT3b/MMP-9 pathway in human brain microvascular endothelial cells.	not_retrieved	not_retrieved	not_found_oa
SCR-00119	Differential expression of interferon inducible protein: Guanylate binding protein (GBP1 & GBP2) in severe dengue.	not_retrieved	not_retrieved	not_found_oa
SCR-00121	The utility of inflammatory and endothelial factors in the prognosis of severe dengue.	not_retrieved	not_retrieved	not_found_oa
SCR-00125	Atorvastatin attenuates NS1 (Non-structural protein-1) of dengue type-2 serotype-induced expressions of matrix metalloproteinases in HL-60 cells, differentiated to neutrophils: Implications for the immunopathogenesis of dengue viral disease.	not_retrieved	not_retrieved	not_found_oa
SCR-00134	Flavivirus NS1 Triggers Tissue-Specific Disassembly of Intercellular Junctions Leading to Barrier Dysfunction and Vascular Leak in a GSK-3beta-Dependent Manner.	not_retrieved	not_retrieved	not_found_oa
SCR-00141	Sulfated beta-glucan from Agaricus subrufescens inhibits flavivirus infection and nonstructural protein 1-mediated pathogenesis.	not_retrieved	not_retrieved	not_found_oa
SCR-00150	Pathophysiologic and prognostic role of proinflammatory and regulatory cytokines as a proinflammatory and regulatory cytokine in dengue fever.	not_retrieved	not_retrieved	not_found_oa
SCR-00151	MicroRNA 573 Rescues Endothelial Dysfunction during Dengue Virus Infection under PPARgamma Regulation.	not_retrieved	not_retrieved	not_found_oa
SCR-00158	Heme oxygenase-1 inhibits DENV-induced endothelial hyperpermeability and serves as a potential target against dengue hemorrhagic fever.	not_retrieved	not_retrieved	not_found_oa
SCR-00161	Evaluation of DENV-Induced Endothelial Cell Permeability by Measurements of Transendothelial Electrical Resistance (TEER) and Extravasation of Proteins and Virus.	not_retrieved	not_retrieved	not_found_oa
SCR-00162	Measuring Transendothelial Electrical Resistance (TEER) for Dengue Infection Studies.	not_retrieved	not_retrieved	not_found_oa
SCR-00163	Altered Moesin and Actin Cytoskeleton Protein Rearrangements Affect Transendothelial Permeability in Human Endothelial Cells upon Dengue Virus Infection and TNF-alpha Treatment.	not_retrieved	not_retrieved	not_found_oa
SCR-00166	Zika Virus NS1 Suppresses VE-Cadherin and Claudin-5 via hsa-miR-101-3p in Human Brain Microvascular Endothelial Cells.	not_retrieved	not_retrieved	not_found_oa
SCR-00169	Association Between Soluble Notch Ligand Delta-like Ligand 1 and Bleeding Complications in Patients With Dengue Fever Infection.	not_retrieved	not_retrieved	not_found_oa
SCR-00192	Expression dynamics of vascular endothelial markers: endoglin and syndecan-1 in predicting dengue disease outcome.	not_retrieved	not_retrieved	not_found_oa
SCR-00035	Role of Extracellular Vesicles in Severe Dengue: Virus-Host Interactions and Biomarker Potential.	full_text_excluded	review_no_original_data	review_no_original_data
SCR-00053	Viral sepsis - pathophysiology and disease manifestation.	full_text_excluded	review_no_original_data	review_no_original_data
SCR-00093	Updates in the Management of Dengue Shock Syndrome: A Comprehensive Review.	full_text_excluded	review_no_original_data	review_no_original_data
SCR-00120	The Role of Growth Factors in the Pathogenesis of Dengue: A Scoping Review.	full_text_excluded	review_no_original_data	review_no_original_data
SCR-00128	Endothelial Dysfunction, HMGB1, and Dengue: An Enigma to Solve.	full_text_excluded	review_no_original_data	review_no_original_data
SCR-00129	Dengue Infection - Recent Advances in Disease Pathogenesis in the Era of COVID-19.	full_text_excluded	review_no_original_data	review_no_original_data
SCR-00144	The endothelial glycocalyx in critical illness: A pediatric perspective.	full_text_excluded	review_no_original_data	review_no_original_data
SCR-00167	The emerging role of perivascular cells (pericytes) in viral pathogenesis.	full_text_excluded	review_no_original_data	review_no_original_data
SCR-00180	Author Correction: Increased Serum Hyaluronic Acid and Heparan Sulfate in Dengue Fever: Association with Plasma Leakage and Disease Severity.	full_text_excluded	review_no_original_data	review_no_original_data
SCR-00193	Microvascular dysfunction in septic and dengue shock: Pathophysiology and implications for clinical management.	full_text_excluded	review_no_original_data	review_no_original_data
SCR-00195	Microvascular Fluid Exchange: Implications of the Revised Starling Model for Resuscitation of Dengue Shock Syndrome.	full_text_excluded	review_no_original_data	review_no_original_data
