# Supplementary material for: Mechanistic constraints in dengue severity: a systematic review with evidence stratification and agent-based evaluation of logical sufficiency
Source: Front Immunol. 2026 Jun 19;17:1831371. doi: 10.3389/fimmu.2026.1831371 (PMC13328458; doi:10.3389/fimmu.2026.1831371)
Supplement: Supplementary File S1 — ABM parameter sweep outputs in TSV format. Includes the two phase-map tables, U1-A through U1-D outputs, and U2-A through U2-F structural-enrichment sweeps. All files include full parameter configurations and summary metrics per condition. [file Supplementaryfile1.zip › 06_Supplementary_Table_3_S1_to_ABM_Translation_Audit.xlsx]

## Sheet: Supplementary Table S3
Supplementary Table S3. S1-to-ABM translation audit: study-level findings, organizational model roles, and blocked overreads.
Rows authorize organizational-role anchoring only. No row calibrates patient-equivalent rate constants or molecule-resolved ABM parameters.
SCR ID	Family	Finding (one line)	ABM functional role	Blocked overread
SCR-00015	DENV-M01	Severe-dengue discrimination panel including SDC-1/VCAM-1 achieved `AUC=0.784` in patient serum.	viral_grid` / upstream pressure and leak-prone regime context	Diagnostic discrimination is not a direct barrier-collapse parameter.
SCR-00068	DENV-M01	VEGF increased endothelial permeability and anti-VEGF attenuated flux/gap formation in monolayer assay.	viral_grid` plus leak-prone state tendency	Anti-VEGF effect does not calibrate patient leak dynamics or therapeutic efficacy in the ABM.
SCR-00084	DENV-M01	Dengue shock cohorts showed endothelial injury markers linked to plasma-leak context.	state_grid` / progression toward barrier-compromised states	Cohort biomarker movement is not one-to-one with lattice state transitions.
SCR-00137	DENV-M01	Rupatadine did not significantly prevent DHF (`RR=0.68`, 95% CI `0.41-1.12`).	C0` boundary constraint on mechanism space	Histamine/PAF cannot be promoted as the primary rate-limiting pathway from this corpus.
SCR-00152	DENV-M01	Oseltamivir did not improve platelet recovery/plasma leakage timing (`MD=+0.1 d`, non-significant).	C0` boundary constraint on mechanism space	Neuraminidase activity is not justified as a main ABM driver or therapeutic lever.
SCR-00011	DENV-M02	Anti-NS1 antibodies preserved TEER and blocked NS1-triggered endothelial hyperpermeability.	repair_rate` / barrier fragility abstraction	repair_rate` is not a measured endothelial repair constant.
SCR-00047	DENV-M02	Dengue NS1 reduced endothelial mechanical integrity in organ-chip and force-spectroscopy assays.	damage_grid` / barrier injury accumulation	Mechanical weakening in chip assays is not direct calibration of lattice damage increments.
SCR-00126	DENV-M02	NS1 tissue-specific endothelial binding and residues `91-93` were required for hyperpermeability logic.	state_grid` and barrier-side susceptibility logic	Molecular motif dependence does not mean the ABM reproduces NS1 biophysics.
SCR-00153	DENV-M02	Heparanase activity and glycocalyx degradation markers moved with plasma leakage in dengue patients.	damage_grid` propagation and barrier-fragility context	Correlation with leakage does not calibrate a plasma-leak rate or glycocalyx restitution constant.
SCR-00172	DENV-M02	DENV NS1 and MMP-9 cooperated to alter adhesion/tight-junction integrity and vascular leak.	damage_grid` amplification logic	MMP-9 cooperation does not authorize molecule-specific causality inside the ABM.
SCR-00176	DENV-M02	NS1 induced endothelial endocan through a TLR4-dependent mechanism.	Barrier-injury signaling context around `repair_rate` / `damage_grid	TLR4/endocan are not explicit state variables in the current model.
SCR-00194	DENV-M02	Contact-system/bradykinin signaling altered endothelial replication/apoptosis context in dengue plasma assays.	Barrier-side permissive stress context only	Bradykinin signaling is not represented as a calibrated causal axis in the ABM.
SCR-00196	DENV-M02	Anti-NS1 antibody `2B7` structurally and functionally prevented endothelial dysfunction and vascular leak.	repair_rate` / barrier protection logic	Antibody rescue does not make the model a validated therapeutic-response simulator.
SCR-00037	DENV-M03	sTREM-1 >=130 pg/mL` was associated with hemoconcentration (`OR=3.8`).	immune_grid` / costly effector burden	An OR for `sTREM-1` is not a cytokine-concentration or recruitment-rate parameter.
SCR-00021	DENV-M03	DENV exposure in THP-1 cells increased matrix metalloproteinase programs, attenuated by atorvastatin.	collateral_damage_rate` / inflammatory cost logic	THP-1 readouts do not validate patient myeloid causality or endothelial injury rate.
SCR-00080	DENV-M03	NS1 activated inflammasome-linked inflammatory programs in myeloid systems.	immune_grid` late overdrive / costly containment context	Inflammasome activation is not encoded as a molecule-resolved submodule.
SCR-00122	DENV-M03	TLR2-axis signaling in peripheral blood cells regulated inflammatory responses to dengue particles.	immune_grid` recruitment/amplification context	TLR2/TLR6 signaling is not a direct update rule in the model.
SCR-00139	DENV-M03	Human monocyte subsets showed differential inflammatory versus barrier-stability programs in dengue.	immune_grid` as aggregate effector burden with heterogeneous cost	Monocyte-subset biology is not resolved in the coarse-grained lattice.
SCR-00181	DENV-M03	NETs increased early in dengue and co-occurred with endothelial activation markers.	collateral_damage_rate` / inflammatory cost logic	NET formation is not modeled as a direct measured effector concentration.
SCR-00078	DENV-M04	Infection-derived NS1 formed HDL/ApoA1 complexes by structural methods.	Not anchored in current ABM; future upstream-context variant only	NS1-HDL complex biology is not part of the current causal core.
SCR-00140	DENV-M04	NS1-HDL complexes triggered pro-inflammatory signals in macrophages and were detectable in plasma.	Not anchored in current ABM; context-only for future enrichment	The current model cannot claim HDL-context or macrophage docking specificity.
SCR-00154	DENV-M04	Anti-SR-B1 antibodies, HDL competition, and siRNA reduced NS1 internalization in cultured cells.	Not anchored in current ABM; future upstream-context variant only	No claim of receptor-specific upstream gating in the present model.
SCR-00090	DENV-M05	Platelet-derived exosomes disrupted endothelial monolayer integrity and vascular inflammation.	Outside current model scope	Platelet/coagulopathy biology is not represented by any current ABM state variable.
SCR-00136	DENV-M06	iPSC-derived barrier cells showed intrinsic antiviral immunity in an exploratory barrier model.	Outside current model scope	Exploratory barrier-organoid data do not anchor the present lattice or therapeutic mechanism branch.
